# Supplementary material for: 1-(3-Chloro­benzo­yl)-3-(2,3-dimethyl­phen­yl)thio­urea
Source: Acta Crystallogr Sect E Struct Rep Online. 2009 Jan 8;65(Pt 2):o240. doi: 10.1107/S1600536809000063 (PMC2968148; doi:10.1107/S1600536809000063)
Supplement: Supplementary file 2 [file e-65-0o240-Isup2.hkl]

# 
# h,k,l, Fc-squared, Fo-squared, sigma(Fo-squared) and status flag 
# 
data_I
_shelx_title ' rauf39 in P-1' 
_shelx_refln_list_code          4 
_shelx_F_calc_maximum      119.68 
_exptl_crystal_F_000       332.00 
_reflns_d_resolution_high  0.8079 
 
loop_ 
 _symmetry_equiv_pos_as_xyz 
 'x, y, z' 
 '-x, -y, -z' 
 
_cell_length_a     8.1315 
_cell_length_b     9.3906 
_cell_length_c    10.5310 
_cell_angle_alpha  93.296 
_cell_angle_beta   92.623 
_cell_angle_gamma 102.579 
 
_shelx_F_squared_multiplier     1.000 
 
loop_ 
 _refln_index_h 
 _refln_index_k 
 _refln_index_l 
 _refln_F_squared_calc 
 _refln_F_squared_meas 
 _refln_F_squared_sigma 
 _refln_observed_status 
   2   0   0     2208.95     2044.94     35.08 o 
   3   0   0       65.81       65.58      1.40 o 
   4   0   0     1343.95     1276.63     12.40 o 
   5   0   0      441.84      454.52      4.78 o 
   6   0   0      206.93      206.79      1.56 o 
   7   0   0       10.79        9.91      0.61 o 
   8   0   0      469.72      477.02      6.63 o 
   9   0   0        9.22        7.23      0.79 o 
  -9   1   0      147.22      159.19      2.47 o 
  -8   1   0       16.39       16.68      1.10 o 
  -7   1   0       22.37       23.39      0.85 o 
  -6   1   0      197.74      195.82      3.04 o 
  -5   1   0      278.54      287.27      4.56 o 
  -4   1   0       79.35       92.99      1.87 o 
  -3   1   0       53.78       46.31      1.18 o 
  -2   1   0     2192.35     1988.79     58.94 o 
   1   1   0       69.74       47.92      2.67 o 
   2   1   0       55.34       53.03      1.17 o 
   3   1   0       28.19       28.78      0.74 o 
   4   1   0       23.80       32.60      1.42 o 
   5   1   0       70.25       71.49      1.26 o 
   6   1   0      182.07      174.19      4.40 o 
   7   1   0        0.10        0.04      0.59 o 
   8   1   0      111.79      117.89      4.36 o 
   9   1   0       55.38       55.79      2.05 o 
 -10   2   0       65.61       77.76      1.35 o 
  -9   2   0       18.79       22.67      0.70 o 
  -8   2   0       23.18       24.28      0.72 o 
  -7   2   0      562.04      582.90     11.84 o 
  -6   2   0       48.63       46.15      1.02 o 
  -5   2   0      851.36      855.82     18.20 o 
  -4   2   0       33.40       33.62      1.15 o 
  -3   2   0     2513.94     2354.54     77.08 o 
  -2   2   0    14323.40    13807.83    398.35 o 
  -1   2   0       96.67       82.66      1.63 o 
   1   2   0     2965.03     3124.06     17.10 o 
   2   2   0      149.94      141.08      1.51 o 
   3   2   0       11.79       25.16      0.83 o 
   4   2   0      454.40      484.17      6.60 o 
   5   2   0      149.21      142.36      1.85 o 
   6   2   0     2178.98     2240.55     43.24 o 
   7   2   0      866.65      876.50     30.68 o 
   8   2   0      390.06      380.54      6.09 o 
   9   2   0       58.96       57.37      1.16 o 
 -10   3   0        8.92        7.54      0.72 o 
  -9   3   0      127.19      128.16      3.63 o 
  -8   3   0      152.28      171.59      3.85 o 
  -7   3   0        0.72        3.05      0.53 o 
  -6   3   0        0.76        1.68      0.49 o 
  -5   3   0      126.95      135.90      6.12 o 
  -4   3   0      826.58      781.88     19.30 o 
  -3   3   0      950.25      915.87      7.78 o 
  -2   3   0      746.94      740.95     12.21 o 
  -1   3   0      387.68      314.44      6.52 o 
   0   3   0      268.68      244.50      4.20 o 
   1   3   0      268.95      278.68      9.33 o 
   2   3   0      351.39      322.34      9.26 o 
   3   3   0      143.20      160.50      3.95 o 
   4   3   0       42.11       36.59      0.71 o 
   5   3   0      225.46      222.55      2.83 o 
   6   3   0      420.49      427.68      5.96 o 
   7   3   0        0.43        1.71      0.59 o 
   8   3   0        9.76       12.87      0.80 o 
  -9   4   0        6.38        8.57      0.64 o 
  -8   4   0       11.24       16.93      0.63 o 
  -7   4   0      234.34      228.35      2.80 o 
  -6   4   0       68.49       71.26      4.20 o 
  -5   4   0       50.12       44.83      0.97 o 
  -4   4   0      297.32      326.89     12.33 o 
  -3   4   0        4.70        4.78      0.52 o 
  -2   4   0       25.37       20.67      0.72 o 
  -1   4   0      797.33      796.63      7.83 o 
   0   4   0      115.54      109.47      2.42 o 
   1   4   0      301.09      300.16      4.03 o 
   2   4   0      106.66       94.42      2.36 o 
   3   4   0      577.89      557.24     20.04 o 
   4   4   0      140.30      136.98      2.32 o 
   5   4   0      478.49      476.85      8.29 o 
   6   4   0        3.80        4.77      0.66 o 
   7   4   0      408.38      404.85      4.92 o 
   8   4   0       54.80       61.30      1.13 o 
  -9   5   0      192.41      176.54      3.33 o 
  -8   5   0      130.42      128.34      2.07 o 
  -7   5   0      266.09      286.83      8.85 o 
  -6   5   0       97.70      105.89      1.32 o 
  -5   5   0        2.27        0.72      0.51 o 
  -4   5   0      129.51      125.27      8.34 o 
  -3   5   0      776.54      712.83     11.78 o 
  -2   5   0       70.41       66.13      2.45 o 
  -1   5   0      135.59      128.56      2.28 o 
   0   5   0        4.65        3.57      0.95 o 
   1   5   0      507.93      503.28     31.43 o 
   2   5   0        5.70        2.48      0.55 o 
   3   5   0      677.19      656.62      4.82 o 
   4   5   0     1344.12     1338.22     13.09 o 
   5   5   0       58.49       55.01      1.40 o 
   6   5   0       68.35       71.73      2.87 o 
   7   5   0       12.41       14.30      1.37 o 
  -9   6   0        9.84        9.41      0.62 o 
  -8   6   0        1.64        2.72      0.64 o 
  -7   6   0       43.73       45.36      1.13 o 
  -6   6   0       34.28       36.69      2.07 o 
  -5   6   0      173.58      166.32     14.89 o 
  -4   6   0       37.33       33.48      1.74 o 
  -3   6   0        3.73        4.18      0.61 o 
  -2   6   0       13.57       22.30      1.19 o 
  -1   6   0        9.08       17.81      0.96 o 
   0   6   0      538.82      534.84      5.24 o 
   1   6   0        0.50        2.25      1.68 o 
   2   6   0       22.12       21.88      1.90 o 
   3   6   0      153.35      157.13      1.92 o 
   4   6   0      124.83      122.52      1.67 o 
   5   6   0       84.77       86.45      1.65 o 
   6   6   0      122.82      136.15      2.42 o 
   7   6   0       17.90       19.48      1.75 o 
  -9   7   0       44.14       45.46      1.16 o 
  -8   7   0       16.60       21.22      0.78 o 
  -7   7   0        1.62        0.97      0.66 o 
  -6   7   0        1.39        1.87      1.39 o 
  -5   7   0      280.00      284.00     25.31 o 
  -4   7   0      326.89      297.30     20.35 o 
  -3   7   0      415.43      409.44      4.09 o 
  -2   7   0      886.50      915.19      7.51 o 
  -1   7   0      327.58      343.54      3.75 o 
   0   7   0      140.01      139.74      2.29 o 
   1   7   0     1039.05     1064.99     13.10 o 
   2   7   0       85.59       92.35      2.52 o 
   3   7   0      337.55      322.09      4.62 o 
   4   7   0       17.42       16.79      1.18 o 
   5   7   0       99.23      102.47      1.73 o 
   6   7   0       14.91       15.18      1.34 o 
  -8   8   0        1.30        1.04      0.66 o 
  -7   8   0        2.16        1.79      0.68 o 
  -6   8   0       16.56       14.80      0.97 o 
  -5   8   0       50.60       42.70      8.91 o 
  -4   8   0        1.77        2.56      1.07 o 
  -3   8   0       35.32       36.87      1.38 o 
  -2   8   0      107.99      112.07      1.90 o 
  -1   8   0        1.63        1.58      1.03 o 
   0   8   0       24.60       24.42      0.93 o 
   1   8   0     1303.11     1362.87     31.01 o 
   2   8   0        9.32        8.20      0.74 o 
   3   8   0        7.49        8.76      0.80 o 
   4   8   0       30.59       22.63      0.88 o 
   5   8   0      119.88      131.11      4.24 o 
  -7   9   0        0.04        0.28      0.76 o 
  -6   9   0      298.21      290.64      3.45 o 
  -5   9   0       79.16       90.36      1.94 o 
  -4   9   0      458.03      480.48      4.89 o 
  -3   9   0        6.25        4.79      0.93 o 
  -2   9   0      241.89      255.93      3.15 o 
  -1   9   0       13.22       15.14      1.26 o 
   0   9   0        5.27        5.28      0.67 o 
   1   9   0      178.89      179.56      4.91 o 
   2   9   0      173.26      169.74      4.57 o 
   3   9   0       26.84       24.59      0.92 o 
   4   9   0      207.43      197.65      6.33 o 
  -6  10   0        2.02        3.40      1.26 o 
  -5  10   0        4.64        5.39      1.25 o 
  -4  10   0       25.79       25.24      1.14 o 
  -3  10   0       19.94       19.16      1.07 o 
  -2  10   0      105.72      110.87      1.93 o 
  -1  10   0       92.01       87.12      7.89 o 
   0  10   0        5.16        4.79      0.71 o 
   1  10   0       21.74       19.16      0.91 o 
   2  10   0       12.06       11.35      0.89 o 
   3  10   0       24.39       26.14      1.03 o 
  -5  11   0        0.04        1.17      0.85 o 
  -4  11   0        0.20        0.12      0.88 o 
  -3  11   0       52.45       57.09      1.72 o 
  -2  11   0       83.43       75.62      1.69 o 
  -1  11   0        4.60        5.08      0.72 o 
   0  11   0       58.18       45.55      1.14 o 
  -1 -11   1       15.25        9.04      0.83 o 
   0 -11   1        9.27        7.45      1.20 o 
   1 -11   1       23.96       24.40      1.51 o 
   2 -11   1       16.45       15.21      0.90 o 
   3 -11   1       10.82       14.99      1.39 o 
   4 -11   1      143.94      149.55      2.44 o 
   5 -11   1        7.09        9.43      1.40 o 
  -3 -10   1        0.01       -0.01      0.69 o 
  -2 -10   1       14.05       10.60      0.81 o 
  -1 -10   1       24.99       23.81      0.85 o 
   0 -10   1        7.08        7.23      0.82 o 
   1 -10   1        9.23        9.84      1.26 o 
   2 -10   1       71.71       71.81      1.77 o 
   3 -10   1       87.53       86.59      1.96 o 
   4 -10   1        5.91        6.46      0.94 o 
   5 -10   1        1.72        1.95      1.26 o 
   6 -10   1       28.02       30.22      1.54 o 
  -4  -9   1        6.62        6.80      0.89 o 
  -3  -9   1      168.66      171.71      4.84 o 
  -2  -9   1       16.55       19.08      1.08 o 
  -1  -9   1      195.31      186.79      9.63 o 
   0  -9   1      119.64      113.66      3.09 o 
   1  -9   1      593.06      557.96     41.47 o 
   2  -9   1      181.56      191.00      2.67 o 
   3  -9   1       29.48       36.10      1.45 o 
   4  -9   1      166.50      171.29      2.55 o 
   5  -9   1      442.57      460.68      4.89 o 
   6  -9   1        0.67        4.13      1.35 o 
   7  -9   1       33.82       32.90      1.46 o 
  -5  -8   1       15.36       12.76      1.52 o 
  -4  -8   1      155.19      154.84      2.47 o 
  -3  -8   1        3.85        3.62      0.90 o 
  -2  -8   1        8.63        7.62      0.72 o 
  -1  -8   1       74.83       81.29      2.69 o 
   0  -8   1      108.98      106.41      4.12 o 
   1  -8   1        0.37       -0.52      1.07 o 
   2  -8   1        7.13        6.44      0.85 o 
   3  -8   1       13.24       15.11      1.25 o 
   4  -8   1        0.31        1.28      1.06 o 
   5  -8   1       66.83       74.30      1.72 o 
   6  -8   1        4.26        5.23      0.89 o 
   7  -8   1        4.91        4.87      2.05 o 
   8  -8   1       52.73       44.14      1.34 o 
  -6  -7   1      116.76      122.61      2.50 o 
  -5  -7   1      314.67      313.21      4.37 o 
  -4  -7   1      340.02      326.59      2.96 o 
  -3  -7   1      166.28      164.30      1.95 o 
  -2  -7   1     1376.98     1423.91     13.64 o 
  -1  -7   1     1374.67     1369.77     29.20 o 
   0  -7   1       93.06       99.02      5.62 o 
   1  -7   1       90.69       86.73      1.83 o 
   2  -7   1      112.10      115.05      2.14 o 
   3  -7   1      814.67      887.67      7.14 o 
   4  -7   1        4.44        5.33      0.77 o 
   5  -7   1      180.09      177.08      2.40 o 
   6  -7   1      123.26      110.24      4.86 o 
   7  -7   1       45.61       51.85      1.97 o 
   8  -7   1       14.16       10.88      0.67 o 
   9  -7   1      128.10      125.30      2.37 o 
  -7  -6   1       92.71      102.73      2.79 o 
  -6  -6   1      157.73      158.17      4.32 o 
  -5  -6   1       38.83       44.47      1.74 o 
  -4  -6   1       17.77       19.37      1.00 o 
  -3  -6   1      858.92      879.56      5.70 o 
  -2  -6   1       67.51       73.15      3.33 o 
  -1  -6   1        1.14        1.65      0.71 o 
   0  -6   1       33.65       35.05      2.70 o 
   1  -6   1        1.45        0.06      0.67 o 
   2  -6   1      744.37      761.13      6.49 o 
   3  -6   1        0.02        0.02      0.89 o 
   4  -6   1       85.19       85.64      5.90 o 
   5  -6   1        0.58        0.75      1.21 o 
   6  -6   1      187.24      199.12      9.29 o 
   7  -6   1       40.89       45.74      0.95 o 
   8  -6   1       18.72       16.93      0.96 o 
   9  -6   1        2.36        2.49      0.61 o 
  -7  -5   1        3.71        3.32      0.83 o 
  -6  -5   1      198.13      196.48      6.92 o 
  -5  -5   1        0.95        1.41      0.62 o 
  -4  -5   1     1256.15     1242.06     38.14 o 
  -3  -5   1      425.58      441.75      3.41 o 
  -2  -5   1     1707.29     1801.67      9.75 o 
  -1  -5   1      112.66      121.79      1.84 o 
   1  -5   1      561.46      550.16      5.59 o 
   2  -5   1      932.40      965.58      8.08 o 
   3  -5   1       72.90       45.57     20.34 o 
   4  -5   1     1524.16     1563.58     76.99 o 
   5  -5   1       71.88       69.88      1.43 o 
   6  -5   1     1044.74     1096.29     29.28 o 
   7  -5   1       14.63       16.94      1.11 o 
   8  -5   1      132.81      143.26      1.33 o 
   9  -5   1       64.34       68.44      1.39 o 
  -8  -4   1       15.30       17.01      1.36 o 
  -7  -4   1       51.73       51.68      2.19 o 
  -6  -4   1      636.10      646.97     12.14 o 
  -5  -4   1     1411.31     1463.88     35.91 o 
  -4  -4   1        7.73        9.64      2.37 o 
  -3  -4   1       28.64       18.88      0.60 o 
  -2  -4   1        2.54        4.97      0.67 o 
  -1  -4   1      496.18      457.18      3.93 o 
   1  -4   1       66.99       53.13      1.54 o 
   2  -4   1      896.90      898.09      8.01 o 
   3  -4   1       89.86       72.73      1.19 o 
   4  -4   1     1005.96     1057.29     18.41 o 
   5  -4   1      511.49      547.30      7.23 o 
   6  -4   1        2.75        3.90      0.44 o 
   7  -4   1        2.77        4.08      0.52 o 
   8  -4   1       27.14       27.01      0.75 o 
   9  -4   1       63.69       62.48      0.89 o 
  -8  -3   1        3.61        4.20      0.75 o 
  -7  -3   1        3.78        3.24      0.71 o 
  -6  -3   1        7.05        8.18      0.74 o 
  -5  -3   1       25.33       25.59      1.17 o 
  -4  -3   1      249.42      245.81      6.10 o 
  -3  -3   1      308.82      293.48      2.34 o 
  -2  -3   1      428.51      368.64      5.75 o 
  -1  -3   1       26.32       30.58      1.05 o 
   1  -3   1        9.07        8.42      0.84 o 
   2  -3   1     3350.95     3415.90    206.96 o 
   3  -3   1      116.32      126.34      2.39 o 
   4  -3   1     3433.69     3538.50    113.51 o 
   5  -3   1      701.81      746.31      9.03 o 
   6  -3   1      386.42      387.51      2.92 o 
   7  -3   1        6.55        6.90      0.46 o 
   8  -3   1       76.13       82.10      0.99 o 
   9  -3   1       12.52       13.12      0.74 o 
  -9  -2   1       49.43       50.46      1.58 o 
  -8  -2   1      454.29      447.43      2.76 o 
  -7  -2   1      118.42      124.38      3.07 o 
  -6  -2   1        0.11       -0.14      0.63 o 
  -5  -2   1      124.18      120.00      3.18 o 
  -4  -2   1      654.26      579.26      4.80 o 
  -3  -2   1       35.87       36.64      0.82 o 
  -2  -2   1      343.84      321.16      4.56 o 
  -1  -2   1       46.53       45.29      0.94 o 
   0  -2   1     9382.36     7098.54   4200.06 o 
   1  -2   1      264.11      228.82      4.25 o 
   2  -2   1     9683.66     9388.97    185.62 o 
   3  -2   1       79.05       75.41      1.12 o 
   4  -2   1      176.06      172.91      5.14 o 
   5  -2   1        2.56        3.46      0.39 o 
   6  -2   1      200.89      210.26      4.79 o 
   7  -2   1       67.71       75.84      1.40 o 
   8  -2   1       29.08       30.21      0.73 o 
   9  -2   1       19.38       19.48      0.75 o 
  -9  -1   1      137.70      133.93      1.45 o 
  -8  -1   1       66.60       64.86      2.29 o 
  -7  -1   1      194.51      203.56      1.67 o 
  -6  -1   1      375.41      397.51      4.33 o 
  -5  -1   1      304.32      303.54      8.93 o 
  -4  -1   1        6.39        9.75      0.82 o 
  -3  -1   1        0.43        0.66      0.42 o 
  -2  -1   1      403.89      398.50     16.19 o 
  -1  -1   1      778.11      713.75     12.49 o 
   1  -1   1      426.24      368.63      4.68 o 
   2  -1   1       27.04       24.65      1.01 o 
   3  -1   1      743.46      681.59      8.22 o 
   4  -1   1       66.54       63.65      1.56 o 
   5  -1   1       26.97       23.09      0.82 o 
   6  -1   1      696.59      735.63     18.13 o 
   7  -1   1       47.21       47.35      2.39 o 
   8  -1   1      234.33      245.47      2.65 o 
   9  -1   1       76.81       73.83      2.11 o 
  -9   0   1       33.49       36.87      2.01 o 
  -8   0   1        2.45        2.47      0.70 o 
  -7   0   1      414.44      424.55     17.00 o 
  -6   0   1        0.08        1.35      0.50 o 
  -5   0   1     1128.79     1105.36     20.36 o 
  -4   0   1        0.96        0.89      0.35 o 
  -3   0   1     5041.03     4830.24    175.26 o 
  -2   0   1      580.11      548.29      9.84 o 
   2   0   1     2599.18     2558.76     24.24 o 
   3   0   1     1523.61     1446.84     16.32 o 
   4   0   1      455.31      461.14      8.21 o 
   5   0   1       29.59       28.35      0.80 o 
   6   0   1     1105.25     1143.72     14.01 o 
   7   0   1      329.95      340.26      3.07 o 
   8   0   1      324.95      341.19      7.58 o 
   9   0   1      131.98      118.59      1.48 o 
  -9   1   1        7.94        7.06      0.76 o 
  -8   1   1       23.00       22.98      0.62 o 
  -7   1   1       30.42       36.55      2.12 o 
  -6   1   1       39.29       46.13      0.76 o 
  -5   1   1        5.22       11.53      0.48 o 
  -4   1   1     1156.83     1170.10      8.09 o 
  -3   1   1      159.59      166.22      2.03 o 
  -2   1   1     3913.75     3585.00     22.97 o 
  -1   1   1     8411.09     7359.64     71.28 o 
   1   1   1       96.03       90.75      3.67 o 
   2   1   1        8.55        9.80      0.52 o 
   3   1   1      583.05      556.14      7.41 o 
   4   1   1     1388.85     1512.00     20.18 o 
   5   1   1      238.39      247.59      4.87 o 
   6   1   1       39.29       40.50      0.93 o 
   7   1   1       67.25       69.81      1.06 o 
   8   1   1       41.09       40.35      0.99 o 
   9   1   1       18.20       16.47      0.94 o 
 -10   2   1      123.80      134.85      2.59 o 
  -9   2   1       57.58       56.05      0.96 o 
  -8   2   1       51.76       61.56      0.98 o 
  -7   2   1      302.30      320.78      4.74 o 
  -6   2   1      734.87      791.00     14.23 o 
  -5   2   1      976.12      936.13     31.91 o 
  -4   2   1        0.16        4.80      0.65 o 
  -3   2   1      388.51      316.05      2.85 o 
  -2   2   1     2169.45     1892.13     49.86 o 
  -1   2   1     2993.44     2768.08    101.14 o 
   0   2   1      279.54      268.49      8.06 o 
   1   2   1     3779.90     4030.01    167.76 o 
   2   2   1      135.47      128.17      2.76 o 
   3   2   1     4028.40     4277.01     60.87 o 
   4   2   1       11.06       10.16      0.50 o 
   5   2   1      604.28      620.12      6.07 o 
   6   2   1        0.22        0.44      0.58 o 
   7   2   1      263.31      246.47      3.71 o 
   8   2   1       38.52       38.64      0.96 o 
   9   2   1      179.68      182.73      2.10 o 
 -10   3   1        0.32        1.35      0.72 o 
  -9   3   1       50.70       48.73      0.94 o 
  -8   3   1        1.47        1.57      0.60 o 
  -7   3   1      148.31      153.48      1.85 o 
  -6   3   1       35.18       32.01      0.81 o 
  -5   3   1      191.00      179.46      2.09 o 
  -4   3   1      704.37      679.82      8.33 o 
  -3   3   1      604.65      549.83      8.58 o 
  -2   3   1       28.09       23.65      0.74 o 
  -1   3   1       30.64       28.48      0.83 o 
   0   3   1        0.19        0.66      0.47 o 
   1   3   1       56.88       48.51      1.94 o 
   2   3   1     2487.63     2742.10     13.82 o 
   3   3   1       37.63       46.23      0.94 o 
   4   3   1      205.57      185.21      5.77 o 
   5   3   1       15.54       16.60      0.63 o 
   6   3   1      230.28      231.26      5.34 o 
   7   3   1       59.20       58.56      1.09 o 
   8   3   1       14.25       14.29      0.84 o 
  -9   4   1        2.74        4.37      1.95 o 
  -8   4   1      444.81      435.34      4.08 o 
  -7   4   1        3.56        5.35      0.67 o 
  -6   4   1       54.27       51.57      2.03 o 
  -5   4   1      216.28      211.43      3.41 o 
  -4   4   1     2052.38     1871.06     35.62 o 
  -3   4   1      346.54      304.39      3.36 o 
  -2   4   1       77.36       53.44      1.06 o 
  -1   4   1      309.87      326.82      2.97 o 
   0   4   1     2504.71     2543.89     21.85 o 
   1   4   1      855.91      910.44      9.55 o 
   2   4   1      588.65      557.70     32.31 o 
   3   4   1       41.23       44.11      2.75 o 
   4   4   1      212.42      209.92      6.01 o 
   5   4   1       29.11       29.27      1.28 o 
   6   4   1      144.27      135.92      3.84 o 
   7   4   1      198.11      184.16      4.24 o 
   8   4   1       34.59       32.75      1.24 o 
  -9   5   1       39.23       42.62      1.50 o 
  -8   5   1        0.75        2.07      0.72 o 
  -7   5   1      170.15      155.47      1.59 o 
  -6   5   1       15.62       14.09      0.78 o 
  -5   5   1        2.55        3.81      1.21 o 
  -4   5   1       21.21       20.59      0.68 o 
  -3   5   1        2.50        4.64      0.48 o 
  -2   5   1      166.27      151.54      6.23 o 
  -1   5   1      273.60      276.97      3.59 o 
   0   5   1     1143.11     1202.62     10.83 o 
   1   5   1      185.87      187.36      4.06 o 
   2   5   1        5.00        3.85      0.69 o 
   3   5   1       31.03       31.03      0.99 o 
   4   5   1       11.75       13.11      0.91 o 
   5   5   1        0.03        0.58      0.74 o 
   6   5   1       82.77       81.38      1.35 o 
   7   5   1        4.62        5.63      1.23 o 
  -9   6   1        1.62        0.99      0.69 o 
  -8   6   1        0.26        1.57      0.63 o 
  -7   6   1      239.19      235.61     10.01 o 
  -6   6   1       65.83       65.90      1.06 o 
  -5   6   1       82.03       78.58      6.30 o 
  -4   6   1       98.18       86.09      4.90 o 
  -3   6   1       58.02       48.82      2.20 o 
  -2   6   1      742.93      747.72     29.33 o 
  -1   6   1       86.31       78.50      1.82 o 
   0   6   1      184.27      194.08      2.90 o 
   1   6   1      250.64      231.52      5.83 o 
   2   6   1        4.00        3.80      0.64 o 
   3   6   1      421.83      422.03      5.30 o 
   4   6   1       48.19       49.58      1.25 o 
   5   6   1        8.79       11.91      0.84 o 
   6   6   1       87.98       87.69      2.26 o 
   7   6   1      108.90      118.02      2.84 o 
  -9   7   1        0.26        2.46      0.85 o 
  -8   7   1       82.73       78.35      1.38 o 
  -7   7   1       10.44       12.50      0.83 o 
  -6   7   1      459.91      452.51     35.04 o 
  -5   7   1      452.91      451.72     34.75 o 
  -4   7   1       52.58       46.85      1.91 o 
  -3   7   1        0.01        0.48      0.51 o 
  -2   7   1      520.29      546.67      5.22 o 
  -1   7   1       81.93       90.85      1.90 o 
   0   7   1      162.72      168.85      2.71 o 
   1   7   1       62.70       60.99      2.03 o 
   2   7   1      276.40      275.66      3.91 o 
   3   7   1      120.62      115.12      1.39 o 
   4   7   1       23.91       24.13      0.80 o 
   5   7   1       23.75       24.80      0.85 o 
   6   7   1      223.52      221.79      3.87 o 
  -8   8   1        0.22        3.43      0.90 o 
  -7   8   1        7.44        6.71      0.98 o 
  -6   8   1      120.52      114.87      3.45 o 
  -5   8   1       12.93       13.15      0.72 o 
  -4   8   1       11.02        9.33      2.49 o 
  -3   8   1        0.30        0.95      0.93 o 
  -2   8   1       35.41       34.18      1.16 o 
  -1   8   1       18.81       19.67      1.21 o 
   0   8   1      321.64      336.54      3.92 o 
   1   8   1        6.84        5.93      0.74 o 
   2   8   1        0.64        0.01      0.60 o 
   3   8   1      135.97      136.79      1.89 o 
   4   8   1        2.31        2.52      0.75 o 
   5   8   1      177.04      171.66      2.01 o 
  -7   9   1       48.83       51.17      6.20 o 
  -6   9   1        1.22        1.39      0.71 o 
  -5   9   1       47.54       52.57      1.58 o 
  -4   9   1       41.22       40.37      1.30 o 
  -3   9   1        0.18        1.50      0.82 o 
  -2   9   1       61.06       63.03      1.47 o 
  -1   9   1      319.83      320.93      3.62 o 
   0   9   1      916.69      919.48     49.79 o 
   1   9   1      187.56      186.36      8.66 o 
   2   9   1        6.72        6.65      0.72 o 
   3   9   1       59.39       58.88      1.17 o 
   4   9   1      376.45      374.38      2.90 o 
  -6  10   1        7.83        6.36      1.31 o 
  -5  10   1       61.15       58.66      1.77 o 
  -4  10   1        0.02       -0.55      1.11 o 
  -3  10   1        2.39        2.05      1.19 o 
  -2  10   1       25.64       24.16      1.18 o 
  -1  10   1       50.52       50.14      1.79 o 
   0  10   1      133.66      126.25      2.88 o 
   1  10   1        0.16        0.51      0.77 o 
   2  10   1        6.96        7.07      0.79 o 
  -4  11   1       49.93       51.13      1.50 o 
  -3  11   1      148.61      126.73      2.20 o 
  -2  11   1        8.97        6.94      1.39 o 
  -1  11   1       29.92       26.16      1.89 o 
   0  11   1       15.62       15.80      0.92 o 
   0 -11   2       66.49       71.19      3.00 o 
   1 -11   2      166.91      150.77      7.10 o 
   2 -11   2       14.19       10.47      0.80 o 
   3 -11   2      119.11      109.70      1.98 o 
   4 -11   2        8.92        9.15      1.04 o 
  -3 -10   2        7.76        5.71      1.08 o 
  -2 -10   2       10.51        9.72      0.81 o 
  -1 -10   2      248.61      245.06      4.21 o 
   0 -10   2      681.41      657.80      6.82 o 
   1 -10   2       69.49       70.51      2.73 o 
   2 -10   2      126.71      118.37     11.68 o 
   3 -10   2        1.75        1.96      0.94 o 
   4 -10   2       42.74       44.84      1.60 o 
   5 -10   2        2.57        4.04      0.95 o 
   6 -10   2        5.49        5.26      0.92 o 
  -4  -9   2       13.49       10.41      1.14 o 
  -3  -9   2       42.99       41.07      1.81 o 
  -2  -9   2       58.84       57.55      1.28 o 
  -1  -9   2      196.43      203.40      2.92 o 
   0  -9   2       64.91       67.60      2.76 o 
   1  -9   2      483.96      484.74     17.91 o 
   2  -9   2       43.37       49.20      1.70 o 
   3  -9   2       67.81       70.50      1.81 o 
   4  -9   2        0.23        1.82      1.18 o 
   5  -9   2       30.02       31.27      1.47 o 
   6  -9   2      134.55      135.16      1.82 o 
   7  -9   2      118.85      118.86      2.19 o 
  -5  -8   2       47.84       42.43      1.89 o 
  -4  -8   2        6.34        7.86      1.39 o 
  -3  -8   2       10.06       15.48      1.13 o 
  -2  -8   2       94.23       93.04      2.47 o 
  -1  -8   2      361.32      366.46      3.20 o 
   0  -8   2        0.50        0.45      0.53 o 
   1  -8   2       84.82       84.33      2.77 o 
   2  -8   2        1.78        2.34      0.89 o 
   3  -8   2       16.39       21.24      1.08 o 
   4  -8   2        5.75        7.34      1.15 o 
   5  -8   2        0.04       -0.31      0.84 o 
   6  -8   2      635.00      661.84     30.49 o 
   7  -8   2        1.47        2.04      0.63 o 
   8  -8   2      206.50      190.17      2.73 o 
  -6  -7   2       74.24       72.98      2.35 o 
  -5  -7   2       68.77       68.29      1.98 o 
  -4  -7   2      213.84      205.79      3.15 o 
  -3  -7   2      139.00      140.73      4.18 o 
  -2  -7   2      570.86      579.40      6.57 o 
  -1  -7   2       15.12       17.64      0.86 o 
   0  -7   2      754.01      741.71     16.81 o 
   1  -7   2      227.65      230.59      2.77 o 
   2  -7   2      552.82      548.70      4.80 o 
   3  -7   2        0.93        1.08      1.09 o 
   4  -7   2      208.47      220.60      2.87 o 
   5  -7   2      115.12      120.90      2.89 o 
   6  -7   2      393.20      418.12      7.24 o 
   7  -7   2       35.31       34.83      2.39 o 
   8  -7   2      407.27      402.62     11.42 o 
  -7  -6   2        1.13        2.89      0.78 o 
  -6  -6   2        0.00       -0.05      0.76 o 
  -5  -6   2       89.87       98.91      3.19 o 
  -4  -6   2       33.69       32.92      1.28 o 
  -3  -6   2     1081.68     1097.19      8.86 o 
  -2  -6   2      145.52      157.16      2.10 o 
  -1  -6   2       38.13       30.96      1.70 o 
   0  -6   2        9.05        6.13      1.59 o 
   1  -6   2       16.30       18.52      0.97 o 
   2  -6   2      165.83      188.65      2.63 o 
   3  -6   2       59.18       68.32      1.52 o 
   4  -6   2      213.03      229.77      2.91 o 
   5  -6   2       83.53       84.88      1.32 o 
   6  -6   2      265.51      274.98      5.27 o 
   7  -6   2        0.30        0.23      0.56 o 
   8  -6   2        4.30        4.37      0.54 o 
   9  -6   2       13.41       11.57      0.69 o 
  -7  -5   2      423.58      405.09      9.89 o 
  -6  -5   2       31.14       32.59      1.45 o 
  -5  -5   2       32.70       29.66      1.04 o 
  -4  -5   2        1.16        1.02      0.62 o 
  -3  -5   2     1074.37     1047.33     44.39 o 
  -2  -5   2      457.34      433.94     26.48 o 
  -1  -5   2       49.96       43.64      1.26 o 
   0  -5   2      158.79      137.65      8.08 o 
   1  -5   2     1712.89     1860.14     14.05 o 
   2  -5   2      759.60      740.37      6.68 o 
   3  -5   2       12.99        9.84      0.86 o 
   4  -5   2     1395.20     1459.78      8.26 o 
   5  -5   2       95.02       93.78      1.85 o 
   6  -5   2      781.75      779.72      7.49 o 
   7  -5   2       15.86       17.37      0.64 o 
   8  -5   2      155.92      165.94      2.20 o 
   9  -5   2       46.97       42.74      0.89 o 
  -8  -4   2      120.89      127.13      3.95 o 
  -7  -4   2        6.38        5.42      0.62 o 
  -6  -4   2        3.16        4.17      0.55 o 
  -5  -4   2      958.77      973.30     38.41 o 
  -4  -4   2       52.48       51.61      0.92 o 
  -3  -4   2      456.03      434.01     10.62 o 
  -2  -4   2      764.62      782.08     37.42 o 
  -1  -4   2       33.61       41.88      1.30 o 
   0  -4   2        2.09        0.67      0.63 o 
   2  -4   2      114.02      119.78      2.20 o 
   3  -4   2      513.50      532.03      4.05 o 
   4  -4   2      508.05      539.01     15.91 o 
   5  -4   2       32.92       38.16      0.92 o 
   6  -4   2       10.77       11.10      0.60 o 
   7  -4   2        6.91        7.41      0.63 o 
   8  -4   2        0.19        0.92      0.61 o 
   9  -4   2        9.62        9.86      0.62 o 
  -8  -3   2       25.30       25.55      0.84 o 
  -7  -3   2       83.02       82.07      2.93 o 
  -6  -3   2       98.09       97.44      4.06 o 
  -5  -3   2     1056.42     1024.38     21.06 o 
  -4  -3   2        0.61       -0.32      0.37 o 
  -3  -3   2      625.77      634.75     13.39 o 
  -2  -3   2     1317.70     1367.49     31.84 o 
  -1  -3   2     4434.28     4991.45    276.43 o 
   0  -3   2      114.68      126.99      2.56 o 
   1  -3   2     2204.89     2323.73     25.74 o 
   2  -3   2       89.27       85.24      1.58 o 
   3  -3   2      409.40      373.97      8.42 o 
   4  -3   2        0.08        1.64      0.43 o 
   5  -3   2      223.21      207.18      2.54 o 
   6  -3   2        0.43        0.90      0.51 o 
   7  -3   2      316.89      327.71     11.68 o 
   8  -3   2        4.59        4.12      0.55 o 
   9  -3   2      327.22      342.21      7.53 o 
  -9  -2   2       21.09       22.39      1.50 o 
  -8  -2   2        2.37        3.81      0.66 o 
  -7  -2   2       96.73      101.48      1.23 o 
  -6  -2   2       96.72      103.75      3.35 o 
  -5  -2   2       92.63       95.13      1.07 o 
  -4  -2   2       87.24       69.81      1.36 o 
  -3  -2   2      792.47      814.25     41.62 o 
  -2  -2   2      162.96      161.50      4.36 o 
  -1  -2   2     1677.57     1707.64     29.59 o 
   0  -2   2     2761.72     2826.47     65.78 o 
   1  -2   2     4433.14     4965.36     40.45 o 
   2  -2   2     1530.46     1586.48     43.15 o 
   3  -2   2        1.12        3.19      0.40 o 
   4  -2   2      979.27     1034.41     14.68 o 
   5  -2   2       16.88       19.73      0.60 o 
   6  -2   2        7.86        7.73      0.56 o 
   7  -2   2        2.17        4.02      0.55 o 
   8  -2   2       27.35       29.36      1.47 o 
   9  -2   2       13.72       13.95      0.72 o 
  -9  -1   2       11.83        9.06      0.83 o 
  -8  -1   2      187.88      193.30      7.88 o 
  -7  -1   2       41.23       42.75      0.90 o 
  -6  -1   2      265.48      262.31      6.11 o 
  -5  -1   2        1.32        0.02      0.47 o 
  -4  -1   2     1214.77     1228.73     33.25 o 
  -3  -1   2      961.86      952.70     10.91 o 
  -2  -1   2      425.23      384.42      3.44 o 
  -1  -1   2      131.89      150.81      1.73 o 
   0  -1   2     1869.63     1884.66     64.28 o 
   1  -1   2        5.71        7.00      0.33 o 
   2  -1   2      787.79      720.24     10.91 o 
   3  -1   2       85.65       77.09      0.83 o 
   4  -1   2      812.76      780.59     24.26 o 
   5  -1   2      224.64      229.07      6.12 o 
   6  -1   2      219.61      230.43      6.81 o 
   7  -1   2     1029.52     1036.32     18.17 o 
   8  -1   2       93.65       91.78      1.12 o 
   9  -1   2       76.27       75.72      1.10 o 
  -9   0   2       60.11       55.46      1.21 o 
  -8   0   2       10.22       11.15      0.66 o 
  -7   0   2       72.63       79.34      3.18 o 
  -6   0   2       57.09       60.54      0.84 o 
  -5   0   2      387.34      424.31      4.87 o 
  -4   0   2       63.96       58.31      3.21 o 
  -3   0   2      948.09      827.04     45.24 o 
  -2   0   2      664.01      587.62      4.55 o 
  -1   0   2       70.91       62.26      1.40 o 
   0   0   2     1096.68      976.33      8.21 o 
   1   0   2     3668.07     3742.08     58.11 o 
   2   0   2      608.60      592.23      7.45 o 
   3   0   2     1186.95     1197.81     14.67 o 
   4   0   2      749.42      798.20     11.25 o 
   5   0   2     1358.98     1455.19     27.53 o 
   6   0   2      219.05      213.71      7.26 o 
   7   0   2      129.66      126.79      2.07 o 
   8   0   2       98.79       92.35      2.19 o 
   9   0   2       46.02       46.62      1.09 o 
  -9   1   2        0.37        0.53      0.75 o 
  -8   1   2        2.24        2.67      0.65 o 
  -7   1   2        0.17        0.77      0.47 o 
  -6   1   2       32.23       36.75      0.68 o 
  -5   1   2      357.89      389.06      4.98 o 
  -4   1   2      204.19      235.19     12.52 o 
  -3   1   2      185.29      186.31      2.00 o 
  -2   1   2        7.46        7.22      1.14 o 
  -1   1   2      652.77      568.47     31.25 o 
   0   1   2       14.41       14.90      1.12 o 
   1   1   2      263.03      264.22      6.82 o 
   2   1   2     2770.32     2964.43     49.37 o 
   3   1   2       84.78       68.46      1.70 o 
   4   1   2      199.31      200.24      2.69 o 
   5   1   2       64.79       58.77      1.31 o 
   6   1   2       23.62       23.11      0.63 o 
   7   1   2       12.02       13.06      0.65 o 
   8   1   2        0.14        0.90      0.62 o 
   9   1   2       76.18       69.79      1.96 o 
  -9   2   2        0.03        0.78      0.56 o 
  -8   2   2      182.94      185.89      1.54 o 
  -7   2   2       43.27       31.03      0.71 o 
  -6   2   2      336.90      333.53      8.83 o 
  -5   2   2       30.58       35.84      0.79 o 
  -4   2   2     1551.94     1535.70     78.42 o 
  -3   2   2      374.22      366.59      2.99 o 
  -2   2   2     5183.05     4871.93     58.17 o 
  -1   2   2     1212.93     1128.37      8.52 o 
   0   2   2     1464.43     1321.81     29.98 o 
   1   2   2       18.01       13.00      1.33 o 
   2   2   2     4127.27     4477.21     48.03 o 
   3   2   2     1263.04     1419.66     19.14 o 
   4   2   2      614.63      591.89     11.12 o 
   5   2   2       32.03       35.11      0.76 o 
   6   2   2      132.69      137.70      2.86 o 
   7   2   2       77.25       85.29      2.59 o 
   8   2   2        2.18        1.79      0.83 o 
   9   2   2      154.12      149.65      1.92 o 
  -9   3   2        0.59        1.08      0.53 o 
  -8   3   2        3.21        0.86      0.45 o 
  -7   3   2      361.64      340.73      4.85 o 
  -6   3   2      139.27      148.09      3.49 o 
  -5   3   2        3.98        3.54      0.64 o 
  -4   3   2       58.98       52.53      0.96 o 
  -3   3   2       45.39       44.77      0.94 o 
  -2   3   2     1336.10     1210.18     29.36 o 
  -1   3   2       37.59       28.04      0.82 o 
   0   3   2      449.62      446.12      8.93 o 
   1   3   2      357.42      388.43      6.38 o 
   2   3   2      358.55      399.88      5.26 o 
   3   3   2       20.48       13.79      1.41 o 
   4   3   2       25.27       27.95      1.12 o 
   5   3   2       85.43       85.90      1.96 o 
   6   3   2       68.89       63.86      1.05 o 
   7   3   2       36.49       40.51      1.04 o 
   8   3   2        3.95        5.77      0.95 o 
  -9   4   2       58.72       62.71      1.57 o 
  -8   4   2        2.06        0.95      0.57 o 
  -7   4   2      122.42      127.89      1.52 o 
  -6   4   2       66.59       66.22      2.99 o 
  -5   4   2      383.84      368.80     12.92 o 
  -4   4   2      543.12      500.64     12.94 o 
  -3   4   2      147.10      112.11      4.66 o 
  -2   4   2     1693.16     1686.61     10.00 o 
  -1   4   2     2174.02     2201.75     55.00 o 
   0   4   2     1434.02     1422.70     13.56 o 
   1   4   2        0.13        4.90      0.90 o 
   2   4   2      986.69     1058.99     23.83 o 
   3   4   2      111.48      100.48      1.42 o 
   4   4   2      484.82      515.01     12.82 o 
   5   4   2      185.57      170.61      1.78 o 
   6   4   2      238.63      226.39      7.08 o 
   7   4   2       39.09       37.58      1.16 o 
   8   4   2      347.14      339.67      7.94 o 
  -9   5   2       31.53       27.90      1.16 o 
  -8   5   2        3.14        2.54      0.84 o 
  -7   5   2       28.53       28.15      0.78 o 
  -6   5   2      273.36      266.17      4.28 o 
  -5   5   2       38.68       40.18      0.85 o 
  -4   5   2      245.45      229.51      2.09 o 
  -3   5   2      105.65       93.42      8.34 o 
  -2   5   2        0.04        0.02      0.49 o 
  -1   5   2      863.34      896.36      5.87 o 
   0   5   2      102.50       99.48      2.21 o 
   1   5   2       16.69       16.61      1.11 o 
   2   5   2       18.30       20.44      1.10 o 
   3   5   2        8.23       10.70      0.67 o 
   4   5   2       37.95       35.83      1.21 o 
   5   5   2      129.03      107.06      1.59 o 
   6   5   2        0.94        1.32      0.75 o 
   7   5   2        0.88        1.81      0.92 o 
  -9   6   2       31.59       33.08      3.03 o 
  -8   6   2       26.35       24.61      1.31 o 
  -7   6   2       45.97       42.09      0.94 o 
  -6   6   2      167.99      161.28      2.29 o 
  -5   6   2      316.24      299.22      6.75 o 
  -4   6   2       50.59       47.02      0.89 o 
  -3   6   2      157.55      147.15      5.21 o 
  -2   6   2        1.60        1.09      0.64 o 
  -1   6   2       99.32       83.93      1.87 o 
   0   6   2       42.84       37.00      1.42 o 
   1   6   2        0.34        0.90      0.93 o 
   2   6   2       52.12       52.86      1.56 o 
   3   6   2      374.96      381.79      7.36 o 
   4   6   2       16.54       12.31      0.77 o 
   5   6   2      661.96      639.57      6.87 o 
   6   6   2       24.12       26.18      0.88 o 
  -9   7   2       92.71       88.74      2.11 o 
  -8   7   2        0.01        0.64      0.68 o 
  -7   7   2        3.65        7.04      3.11 o 
  -6   7   2      237.97      233.37      1.97 o 
  -5   7   2       37.39       40.77      2.54 o 
  -4   7   2       59.74       63.55      3.36 o 
  -3   7   2        0.95        1.18      0.61 o 
  -2   7   2       22.97       16.24     10.28 o 
  -1   7   2       24.72       23.64      1.05 o 
   0   7   2      226.89      245.51      3.44 o 
   1   7   2      326.26      344.53     15.04 o 
   2   7   2       11.69       11.51      0.79 o 
   3   7   2       10.80        8.63      0.69 o 
   4   7   2        5.64        8.45      0.83 o 
   5   7   2       10.49       11.54      0.76 o 
   6   7   2       77.13       87.95      2.97 o 
  -8   8   2       76.34       66.02      2.76 o 
  -7   8   2        1.75        2.75      0.85 o 
  -6   8   2        0.55        1.44      0.59 o 
  -5   8   2       14.83       14.53      0.84 o 
  -4   8   2       79.61       78.56      1.81 o 
  -3   8   2       24.32       15.99     10.02 o 
  -2   8   2       81.53       78.64      1.84 o 
  -1   8   2        0.51        1.11      1.04 o 
   0   8   2       85.15       85.46      2.07 o 
   1   8   2        2.03        1.71      0.69 o 
   2   8   2      433.91      439.68      3.34 o 
   3   8   2       33.00       34.56      1.00 o 
   4   8   2       47.99       47.39      1.34 o 
   5   8   2        2.61        4.11      0.77 o 
  -7   9   2        0.31        0.43      0.61 o 
  -6   9   2       44.00       44.72      1.70 o 
  -5   9   2       13.54       13.63      0.75 o 
  -4   9   2      122.94      107.28     58.65 o 
  -3   9   2      169.91      161.63      2.35 o 
  -2   9   2      112.45      124.06      2.27 o 
  -1   9   2       58.46       60.22      1.76 o 
   0   9   2       85.95       89.48      2.17 o 
   1   9   2        0.44        0.87      0.64 o 
   2   9   2        9.37        9.77      0.81 o 
   3   9   2       10.93        8.60      0.90 o 
   4   9   2       40.54       46.22      1.21 o 
  -6  10   2        2.00       -0.38      0.91 o 
  -5  10   2       23.87       21.17      1.43 o 
  -4  10   2       46.25       38.37      1.25 o 
  -3  10   2      122.87      119.10      2.20 o 
  -2  10   2       25.07       24.74      1.55 o 
  -1  10   2      233.76      248.92      3.43 o 
   0  10   2       60.19       57.45      1.81 o 
   1  10   2       56.20       54.90      1.73 o 
   2  10   2        2.43        2.72      0.75 o 
  -4  11   2       45.16       48.50      1.76 o 
  -3  11   2       19.13       22.78      1.56 o 
  -2  11   2      196.45      188.05      3.04 o 
  -1  11   2        3.45        5.12      1.40 o 
   0  11   2       29.39       26.81      1.43 o 
   0 -11   3       11.67       10.83      1.00 o 
   1 -11   3      116.23      106.88      7.01 o 
   2 -11   3        3.50        4.14      0.82 o 
   3 -11   3      144.38      141.70      7.42 o 
   4 -11   3        0.16        1.02      0.90 o 
  -2 -10   3       95.52       97.07      1.49 o 
  -1 -10   3       37.96       35.64      0.96 o 
   0 -10   3        1.65        3.32      0.95 o 
   1 -10   3       46.72       48.88      1.10 o 
   2 -10   3       33.41       35.70      1.02 o 
   3 -10   3        7.95        8.04      0.83 o 
   4 -10   3       47.58       49.94      1.47 o 
   5 -10   3        0.39        2.02      1.02 o 
   6 -10   3      133.46      136.51      4.81 o 
  -4  -9   3       21.09       25.84      1.24 o 
  -3  -9   3       82.18       84.89      2.15 o 
  -2  -9   3       21.95       21.01      1.26 o 
  -1  -9   3      290.30      309.46      7.77 o 
   0  -9   3       93.81       89.13      6.26 o 
   1  -9   3      209.86      211.44      7.87 o 
   2  -9   3      117.00      112.65      4.29 o 
   3  -9   3       47.50       50.12      1.42 o 
   4  -9   3       15.21       13.63      0.86 o 
   5  -9   3        2.90        3.63      0.92 o 
   6  -9   3       40.26       39.65      1.35 o 
   7  -9   3       56.06       56.64      2.86 o 
  -5  -8   3       85.82       84.59      4.58 o 
  -4  -8   3        1.58        2.71      0.79 o 
  -3  -8   3       25.29       24.62      1.55 o 
  -2  -8   3       47.82       46.99      1.69 o 
  -1  -8   3        5.79        6.96      0.94 o 
   0  -8   3       17.80       14.53      0.77 o 
   1  -8   3       47.74       46.63      6.24 o 
   2  -8   3       16.33       17.96      1.70 o 
   3  -8   3      423.62      430.26     13.65 o 
   4  -8   3       14.01       13.00      0.79 o 
   5  -8   3      201.30      203.36      4.95 o 
   6  -8   3       15.41       15.95      0.76 o 
   7  -8   3       23.46       30.13      0.94 o 
   8  -8   3       87.39       82.16      2.07 o 
  -6  -7   3       62.19       65.70      1.88 o 
  -5  -7   3      105.15      106.41      2.72 o 
  -4  -7   3       50.74       55.05      1.24 o 
  -3  -7   3       10.47       11.57      1.22 o 
  -2  -7   3        0.28        0.78      0.78 o 
  -1  -7   3       12.88       11.98      1.24 o 
   0  -7   3      410.78      394.17      4.07 o 
   1  -7   3      180.05      191.02      6.24 o 
   2  -7   3        0.84        0.65      0.84 o 
   3  -7   3      170.34      194.54      8.64 o 
   4  -7   3      403.23      431.75     20.11 o 
   5  -7   3       11.17       12.26      0.66 o 
   6  -7   3      168.45      172.76      2.10 o 
   7  -7   3       84.99       81.79      1.30 o 
   8  -7   3       97.35       97.60      1.67 o 
  -7  -6   3        0.05       -0.08      0.78 o 
  -6  -6   3       14.68       18.30      0.92 o 
  -5  -6   3       44.78       41.78      0.95 o 
  -4  -6   3       30.22       25.19      1.19 o 
  -3  -6   3       67.01       70.66      1.66 o 
  -2  -6   3       50.75       65.33      1.52 o 
  -1  -6   3        6.97        7.03      0.84 o 
   0  -6   3       83.63       70.91      1.76 o 
   1  -6   3      179.25      173.39      2.61 o 
   2  -6   3       31.80       41.94      3.26 o 
   3  -6   3        4.50        4.78      0.75 o 
   4  -6   3       93.93       82.44      1.84 o 
   5  -6   3       37.59       37.88      0.77 o 
   6  -6   3       25.36       24.22      0.75 o 
   7  -6   3        1.96        4.45      2.06 o 
   8  -6   3        4.89        5.18      0.75 o 
   9  -6   3       88.45       83.51      3.85 o 
  -7  -5   3      131.18      145.55      4.19 o 
  -6  -5   3       27.27       26.37      1.06 o 
  -5  -5   3       86.30       86.24      2.00 o 
  -4  -5   3      405.28      391.60      7.11 o 
  -3  -5   3      453.87      446.99      9.46 o 
  -2  -5   3       45.57       52.59      1.42 o 
  -1  -5   3     1233.07     1270.87      8.85 o 
   0  -5   3      259.44      277.75      3.42 o 
   1  -5   3     2593.31     2553.70     17.21 o 
   2  -5   3       15.62       16.86      0.94 o 
   3  -5   3      547.67      560.34     19.85 o 
   4  -5   3       23.63       24.84      0.95 o 
   5  -5   3       26.72       37.24      0.83 o 
   6  -5   3       16.98       18.30      0.97 o 
   7  -5   3      177.42      184.16      8.86 o 
   8  -5   3        2.31        1.75      0.58 o 
   9  -5   3       99.24      104.56      2.89 o 
  -8  -4   3       95.00      103.01      4.50 o 
  -7  -4   3        0.97        0.96      0.75 o 
  -6  -4   3       61.38       64.06      1.00 o 
  -5  -4   3      462.53      464.98     14.22 o 
  -4  -4   3      230.48      227.89      7.80 o 
  -3  -4   3       49.47       45.72      0.83 o 
  -2  -4   3       43.74       43.06      1.16 o 
  -1  -4   3      246.26      296.58     14.62 o 
   0  -4   3       53.45       53.38      1.52 o 
   1  -4   3      562.33      547.69     34.89 o 
   2  -4   3       75.32       67.69      2.37 o 
   3  -4   3       20.71       25.97      1.00 o 
   4  -4   3      321.49      319.23      5.53 o 
   5  -4   3       20.73       16.43      0.99 o 
   6  -4   3        0.50        1.42      0.44 o 
   7  -4   3        6.31        7.22      1.25 o 
   8  -4   3       17.91       17.14      0.78 o 
   9  -4   3        1.95        2.13      0.59 o 
  -8  -3   3       96.91       96.24      1.23 o 
  -7  -3   3       12.58       14.17      0.79 o 
  -6  -3   3     1476.75     1487.62     44.00 o 
  -5  -3   3      314.88      318.44      2.06 o 
  -4  -3   3      805.87      795.71      3.67 o 
  -3  -3   3      244.39      254.88      6.17 o 
  -2  -3   3      845.48      819.53     12.36 o 
  -1  -3   3      975.08      986.86     18.95 o 
   0  -3   3     1016.41     1004.90     15.21 o 
   1  -3   3      333.73      309.08      7.94 o 
   2  -3   3      559.34      494.74     10.48 o 
   3  -3   3        1.96       -0.17      0.42 o 
   4  -3   3      946.39      935.40     13.13 o 
   5  -3   3      349.97      361.65     14.45 o 
   6  -3   3      284.67      290.71      8.82 o 
   7  -3   3      594.04      613.32     11.79 o 
   8  -3   3      550.45      544.26     19.34 o 
   9  -3   3      224.33      219.86      5.47 o 
  -9  -2   3        4.85        4.36      0.76 o 
  -8  -2   3       31.16       31.81      1.03 o 
  -7  -2   3      258.56      272.59      3.83 o 
  -6  -2   3      378.53      392.61      4.69 o 
  -5  -2   3       43.08       46.05      1.48 o 
  -4  -2   3        3.53        3.77      0.54 o 
  -3  -2   3      702.07      770.89     28.23 o 
  -2  -2   3      690.01      798.92     27.32 o 
  -1  -2   3        1.20        4.65      1.91 o 
   0  -2   3      773.46      779.09     14.15 o 
   1  -2   3     3726.48     4047.38     36.15 o 
   2  -2   3       46.99       52.55      6.36 o 
   3  -2   3       10.16       16.87      1.46 o 
   4  -2   3        6.91        8.64      0.47 o 
   5  -2   3      140.73      143.52      3.90 o 
   6  -2   3      176.17      175.42      4.99 o 
   7  -2   3        1.69        1.86      0.60 o 
   8  -2   3       59.96       59.70      1.00 o 
   9  -2   3       12.07       11.29      0.66 o 
  -9  -1   3       34.86       38.79      1.02 o 
  -8  -1   3        1.50        1.39      0.76 o 
  -7  -1   3      391.26      411.39      8.05 o 
  -6  -1   3      226.32      243.34      3.77 o 
  -5  -1   3       13.18       12.71      0.57 o 
  -4  -1   3       12.54       22.80      0.80 o 
  -3  -1   3       30.82       59.60      3.14 o 
  -2  -1   3     1796.68     1762.86     29.63 o 
  -1  -1   3        0.09        0.14      0.20 o 
   0  -1   3     5505.80     5955.87    110.37 o 
   1  -1   3     2881.97     3205.00     71.39 o 
   2  -1   3     1344.88     1303.61      4.84 o 
   3  -1   3      125.86      116.11      1.08 o 
   4  -1   3     1240.21     1296.56     18.20 o 
   5  -1   3        4.17        1.63      0.43 o 
   6  -1   3      757.84      787.68      6.99 o 
   7  -1   3       52.33       49.54      0.85 o 
   8  -1   3      274.68      274.64      4.47 o 
   9  -1   3        0.72        0.37      0.56 o 
  -9   0   3       54.59       65.27      1.31 o 
  -8   0   3        4.28        4.97      0.59 o 
  -7   0   3        5.88        4.27      0.65 o 
  -6   0   3       74.07       73.19      1.51 o 
  -5   0   3      229.78      264.11      2.18 o 
  -4   0   3      253.32      245.04      2.14 o 
  -3   0   3       27.54       35.94      1.81 o 
  -2   0   3       29.41       29.84      0.81 o 
  -1   0   3      385.10      350.05      2.86 o 
   0   0   3      371.83      336.21     10.31 o 
   1   0   3        3.98        3.10      0.48 o 
   2   0   3      568.83      578.64     10.10 o 
   3   0   3       14.86       10.80      0.43 o 
   4   0   3       69.72       62.37      0.90 o 
   5   0   3      413.28      446.98      2.75 o 
   6   0   3       45.40       48.00      1.07 o 
   7   0   3      288.87      301.86      5.27 o 
   8   0   3        3.39        3.67      0.66 o 
   9   0   3        1.84        1.76      0.72 o 
  -9   1   3       78.15       87.39      1.18 o 
  -8   1   3        0.78       -0.02      0.66 o 
  -7   1   3        2.35        2.11      0.51 o 
  -6   1   3      158.12      148.85      1.51 o 
  -5   1   3      139.59      130.44      3.20 o 
  -4   1   3        1.05        3.57      0.63 o 
  -3   1   3      362.31      317.66      8.58 o 
  -2   1   3       51.23       44.29      0.97 o 
  -1   1   3       95.71       88.11      5.44 o 
   0   1   3      245.88      221.37      3.00 o 
   1   1   3      826.90      773.34     14.94 o 
   2   1   3      133.18      140.79      7.92 o 
   3   1   3      150.03      249.60     14.40 o 
   4   1   3      110.57      123.44      4.81 o 
   5   1   3      543.01      552.00      7.14 o 
   6   1   3      297.37      332.91      6.70 o 
   7   1   3      187.76      197.68      2.68 o 
   8   1   3       46.45       46.21      1.26 o 
   9   1   3       62.67       61.33      1.54 o 
  -9   2   3      138.49      141.30      3.13 o 
  -8   2   3       14.97       14.13      0.65 o 
  -7   2   3        9.10       12.38      0.83 o 
  -6   2   3       12.11        9.02      0.99 o 
  -5   2   3      373.92      356.75     17.24 o 
  -4   2   3        1.18        2.08      0.55 o 
  -3   2   3      222.79      183.96      9.68 o 
  -2   2   3        3.36        3.21      0.49 o 
  -1   2   3     1847.84     1810.52     49.40 o 
   0   2   3      910.81      912.02      7.42 o 
   1   2   3       69.56       58.88      1.95 o 
   2   2   3      632.15      634.67      9.45 o 
   3   2   3       21.45       22.24      1.09 o 
   4   2   3      293.32      316.90     12.09 o 
   5   2   3       22.17       25.95      0.67 o 
   6   2   3       32.36       35.39      0.78 o 
   7   2   3      115.30      111.65      3.56 o 
   8   2   3      151.64      150.56      2.42 o 
  -9   3   3        9.96        9.15      0.66 o 
  -8   3   3        1.40        0.06      0.78 o 
  -7   3   3      102.97       88.39      1.57 o 
  -6   3   3       33.62       31.07      1.19 o 
  -5   3   3        4.48        4.48      0.44 o 
  -4   3   3        2.82        0.79      0.53 o 
  -3   3   3      512.21      486.02      3.44 o 
  -2   3   3      520.58      484.32      3.71 o 
  -1   3   3       22.27       21.29      1.14 o 
   0   3   3      674.80      661.87      5.97 o 
   1   3   3      434.31      475.07     10.11 o 
   2   3   3      391.91      408.14     12.58 o 
   3   3   3      127.90      133.57      2.32 o 
   4   3   3       69.26       61.85      1.52 o 
   5   3   3        0.17        1.23      0.62 o 
   6   3   3       15.58       20.30      1.02 o 
   7   3   3        6.14        9.02      0.82 o 
  -9   4   3       26.52       25.27      0.77 o 
  -8   4   3      266.22      260.73      8.75 o 
  -7   4   3      111.91      113.80      1.36 o 
  -6   4   3      116.87      111.35      1.39 o 
  -5   4   3      340.65      301.44      2.26 o 
  -4   4   3     1717.38     1585.66     24.65 o 
  -3   4   3     1522.73     1398.16     11.17 o 
  -2   4   3      120.53      116.79      4.42 o 
  -1   4   3        4.35        1.39      0.48 o 
   0   4   3       54.56       48.50      1.23 o 
   1   4   3      992.40     1064.30     11.78 o 
   2   4   3       35.12       43.36      2.49 o 
   3   4   3      139.76      140.05      3.00 o 
   4   4   3       15.56       17.63      1.00 o 
   5   4   3      643.09      631.87     11.67 o 
   6   4   3       27.33       34.51      1.14 o 
   7   4   3      110.61      117.38      4.34 o 
  -9   5   3       31.34       28.22      1.11 o 
  -8   5   3        0.51        1.31      0.87 o 
  -7   5   3        3.82        4.44      0.52 o 
  -6   5   3      159.64      154.50      8.92 o 
  -5   5   3      808.43      758.88     20.92 o 
  -4   5   3       35.56       30.23      2.47 o 
  -3   5   3       77.69       73.97      2.13 o 
  -2   5   3        3.30        3.38      1.76 o 
  -1   5   3       15.07       13.42      0.68 o 
   0   5   3      148.74      154.21      6.68 o 
   1   5   3      141.49      152.13      3.02 o 
   2   5   3       26.47       28.25      1.40 o 
   3   5   3       66.90       64.23      1.16 o 
   4   5   3        2.96        6.29      1.00 o 
   5   5   3      118.19      104.88      1.43 o 
   6   5   3       86.05       77.48      2.23 o 
   7   5   3       57.70       59.82      1.44 o 
  -9   6   3        2.28        4.32      0.93 o 
  -8   6   3       89.64       89.62      4.18 o 
  -7   6   3       75.68       73.13      1.19 o 
  -6   6   3      462.21      457.79      8.37 o 
  -5   6   3      395.52      380.44      3.69 o 
  -4   6   3      455.83      434.85     14.09 o 
  -3   6   3       17.54       18.61      0.76 o 
  -2   6   3      850.83      856.02     19.87 o 
  -1   6   3      252.02      276.57     12.21 o 
   0   6   3      118.73      123.36      2.48 o 
   1   6   3      332.35      354.51      4.67 o 
   2   6   3     1379.73     1374.12     35.87 o 
   3   6   3        6.63       14.33      0.80 o 
   4   6   3      309.30      285.72      6.74 o 
   5   6   3       10.62       13.92      0.86 o 
   6   6   3       74.47       71.90      1.68 o 
  -8   7   3       44.87       42.16      1.11 o 
  -7   7   3        0.00       -0.04      0.79 o 
  -6   7   3       10.64       13.10      1.30 o 
  -5   7   3        8.03        7.30      0.77 o 
  -4   7   3       65.15       70.61      1.15 o 
  -3   7   3       34.85       31.07      1.14 o 
  -2   7   3       41.95       41.52      0.99 o 
  -1   7   3       38.87       39.98      1.53 o 
   0   7   3      307.66      334.49      4.29 o 
   1   7   3      504.85      513.35      5.88 o 
   2   7   3      130.36      131.89      2.77 o 
   3   7   3       11.26        9.41      0.76 o 
   4   7   3        6.94        7.37      0.86 o 
   5   7   3       19.86       22.49      0.82 o 
  -8   8   3      209.00      192.08     12.95 o 
  -7   8   3       15.55       16.31      1.00 o 
  -6   8   3      117.49      115.47      5.81 o 
  -5   8   3      134.51      133.31      6.15 o 
  -4   8   3      235.45      212.52      2.19 o 
  -3   8   3       77.94       66.38      5.46 o 
  -2   8   3       24.44       25.75      1.14 o 
  -1   8   3       89.87       94.30      2.12 o 
   0   8   3       94.68       96.69      2.06 o 
   1   8   3      162.42      147.86      5.53 o 
   2   8   3      278.62      268.00      6.57 o 
   3   8   3      176.46      175.57      2.01 o 
   4   8   3       74.37       63.83      2.16 o 
  -7   9   3       24.26       22.74      1.51 o 
  -6   9   3       41.31       41.96      1.09 o 
  -5   9   3        9.67        8.42      0.86 o 
  -4   9   3        0.02       -0.34      0.66 o 
  -3   9   3       23.58       23.43      1.34 o 
  -2   9   3       70.11       77.74      1.98 o 
  -1   9   3       66.33       69.01      1.73 o 
   0   9   3       87.93       89.16      2.24 o 
   1   9   3        7.70        8.99      0.79 o 
   2   9   3        4.64        4.43      0.85 o 
   3   9   3       18.07       20.20      0.98 o 
  -6  10   3        0.87        2.04      0.96 o 
  -5  10   3        9.06        7.43      4.08 o 
  -4  10   3       46.18       42.00      1.35 o 
  -3  10   3        9.38        9.30      1.04 o 
  -2  10   3        0.86        2.27      1.27 o 
  -1  10   3      177.63      165.58      2.78 o 
   0  10   3        0.28        0.10      1.27 o 
   1  10   3      188.33      169.84      8.40 o 
   2  10   3        6.61        4.54      0.85 o 
  -3  11   3      164.55      167.99      2.86 o 
  -2  11   3      137.84      127.28      2.40 o 
  -1  11   3       42.94       39.13      1.89 o 
   1 -11   4       19.83       16.69      1.19 o 
   2 -11   4        4.74        3.20      0.82 o 
   3 -11   4       34.89       28.75      3.47 o 
  -2 -10   4       21.11       17.17      1.02 o 
  -1 -10   4      158.71      152.86      4.15 o 
   0 -10   4        4.82        3.53      1.16 o 
   1 -10   4        5.39        6.72      0.70 o 
   2 -10   4        0.20       -0.19      0.89 o 
   3 -10   4      226.33      218.53     36.44 o 
   4 -10   4        1.81        3.15      0.64 o 
   5 -10   4      234.79      239.02      8.54 o 
   6 -10   4      113.72       98.48      1.81 o 
  -4  -9   4      344.14      366.07     16.03 o 
  -3  -9   4        2.55        2.78      0.99 o 
  -2  -9   4       48.22       52.18      1.29 o 
  -1  -9   4       16.52       16.99      1.39 o 
   0  -9   4       16.93       19.65      1.04 o 
   1  -9   4        9.01       10.74      0.91 o 
   2  -9   4        5.82        7.63      0.91 o 
   3  -9   4        0.74        0.78      0.85 o 
   4  -9   4       52.08       54.60      0.97 o 
   5  -9   4       23.44       27.25      1.77 o 
   6  -9   4      111.43      110.74      3.51 o 
   7  -9   4       23.01       20.95      0.88 o 
  -5  -8   4        0.87        0.43      1.19 o 
  -4  -8   4      175.53      160.20      2.20 o 
  -3  -8   4       32.32       34.93      1.26 o 
  -2  -8   4      129.16      131.83      1.76 o 
  -1  -8   4        5.37        7.55      0.96 o 
   0  -8   4      279.29      268.68      3.23 o 
   1  -8   4       21.80       22.92      2.17 o 
   2  -8   4      135.94      138.85     14.83 o 
   3  -8   4      143.34      146.20      6.24 o 
   4  -8   4      185.83      188.91      8.22 o 
   5  -8   4      138.35      138.66      1.97 o 
   6  -8   4       97.18       99.44      3.29 o 
   7  -8   4       11.33       13.15      1.05 o 
  -6  -7   4       74.09       84.87      2.27 o 
  -5  -7   4      108.88      103.02      9.53 o 
  -4  -7   4       13.88       14.94      1.12 o 
  -3  -7   4       42.65       46.10      1.18 o 
  -2  -7   4        2.67        4.14      0.84 o 
  -1  -7   4      376.12      382.26      2.93 o 
   0  -7   4        1.11        0.83      0.75 o 
   1  -7   4      291.92      271.00      3.22 o 
   2  -7   4      110.25      108.64      3.56 o 
   3  -7   4      505.42      577.76     17.07 o 
   4  -7   4       52.23       54.38      2.00 o 
   5  -7   4        8.14        9.35      0.72 o 
   6  -7   4       74.38       74.96      2.67 o 
   7  -7   4        0.47        0.24      0.50 o 
   8  -7   4        0.68        0.75      0.60 o 
  -6  -6   4        2.26        4.85      0.94 o 
  -5  -6   4       13.71       15.87      0.71 o 
  -4  -6   4       31.48       32.76      0.78 o 
  -3  -6   4        0.60        0.81      0.60 o 
  -2  -6   4      191.22      210.82      2.11 o 
  -1  -6   4      326.50      347.12      9.07 o 
   0  -6   4       48.95       46.00      2.35 o 
   1  -6   4        1.92        0.21      0.53 o 
   2  -6   4       65.66       58.02      4.30 o 
   3  -6   4        1.81        1.45      0.65 o 
   4  -6   4      299.74      305.76      6.08 o 
   5  -6   4       35.02       35.96      0.88 o 
   6  -6   4      133.84      139.03      2.13 o 
   7  -6   4        0.01        1.09      0.60 o 
   8  -6   4      107.15      108.82      3.70 o 
  -7  -5   4        4.58        5.02      0.70 o 
  -6  -5   4      267.72      261.41      3.17 o 
  -5  -5   4       31.85       34.13      0.88 o 
  -4  -5   4      144.70      143.33      3.33 o 
  -3  -5   4        0.08        0.61      0.48 o 
  -2  -5   4      204.97      188.68      3.85 o 
  -1  -5   4      471.31      510.94     10.45 o 
   0  -5   4       63.34       58.75      1.13 o 
   1  -5   4      210.06      168.58      6.74 o 
   2  -5   4      166.39      138.08      5.70 o 
   3  -5   4      268.12      269.32      3.83 o 
   4  -5   4        5.93        7.87      0.97 o 
   5  -5   4      168.34      172.95      2.94 o 
   6  -5   4      184.70      195.48      8.20 o 
   7  -5   4      116.59      121.19      6.06 o 
   8  -5   4        7.04        6.57      0.78 o 
   9  -5   4       24.41       26.68      2.45 o 
  -8  -4   4        3.74        3.59      0.69 o 
  -7  -4   4        3.49        4.32      0.68 o 
  -6  -4   4       33.22       30.35      2.04 o 
  -5  -4   4        7.01        6.12      0.62 o 
  -4  -4   4      124.69      115.90      3.08 o 
  -3  -4   4        0.64        0.94      0.45 o 
  -2  -4   4      108.21      107.37      3.08 o 
  -1  -4   4        0.39        4.55      0.44 o 
   0  -4   4      910.65     1036.20      9.75 o 
   1  -4   4      656.44      758.54      8.46 o 
   2  -4   4      125.91      126.09      3.93 o 
   3  -4   4      111.51      110.81      1.28 o 
   4  -4   4      331.10      362.14      8.69 o 
   5  -4   4      101.98       97.93      1.17 o 
   6  -4   4        5.29        4.79      0.81 o 
   7  -4   4       13.92       15.89      1.45 o 
   8  -4   4       74.66       76.95      1.25 o 
   9  -4   4       49.45       44.24      1.09 o 
  -8  -3   4        1.30        1.81      0.67 o 
  -7  -3   4      176.90      176.58      2.79 o 
  -6  -3   4       87.24       87.11      1.15 o 
  -5  -3   4      247.73      244.22      3.63 o 
  -4  -3   4      356.38      389.30      4.62 o 
  -3  -3   4       62.07       52.76      1.55 o 
  -2  -3   4       31.88       21.18      0.64 o 
  -1  -3   4      319.67      346.73     21.51 o 
   0  -3   4     3707.02     3947.04     75.44 o 
   1  -3   4      541.64      574.73      6.47 o 
   2  -3   4      109.00       93.51      2.90 o 
   3  -3   4      173.70      178.43      5.26 o 
   4  -3   4      405.53      378.97     10.45 o 
   5  -3   4        5.75        6.05      0.72 o 
   6  -3   4      360.22      362.15      6.67 o 
   7  -3   4      142.36      146.53      1.49 o 
   8  -3   4       65.81       70.11      2.78 o 
   9  -3   4        3.78        3.61      0.83 o 
  -9  -2   4       60.13       74.69      2.01 o 
  -8  -2   4        2.22        4.42      0.66 o 
  -7  -2   4       17.27       17.79      0.77 o 
  -6  -2   4       73.67       80.13      2.06 o 
  -5  -2   4       92.73       92.59      2.42 o 
  -4  -2   4        6.43        9.41      0.51 o 
  -3  -2   4       65.88       81.84      1.32 o 
  -2  -2   4        3.18        8.28      0.46 o 
  -1  -2   4      270.24      293.02      8.56 o 
   0  -2   4      270.68      292.69      4.35 o 
   1  -2   4      318.98      309.60      6.75 o 
   2  -2   4       21.43       24.17      0.63 o 
   3  -2   4       41.29       52.85      1.82 o 
   4  -2   4      130.83      123.96      1.89 o 
   5  -2   4        2.32        4.97      0.75 o 
   6  -2   4      126.37      124.36      5.00 o 
   7  -2   4      967.10      979.31     21.43 o 
   8  -2   4        0.06        1.00      0.74 o 
   9  -2   4       11.76       11.11      0.85 o 
  -9  -1   4       42.38       48.92      1.03 o 
  -8  -1   4      390.11      399.51     10.29 o 
  -7  -1   4      385.36      394.16     10.25 o 
  -6  -1   4       86.75       75.34      1.22 o 
  -5  -1   4      481.09      483.22      4.28 o 
  -4  -1   4      305.04      314.78     12.62 o 
  -3  -1   4     3303.71     3201.69    197.68 o 
  -2  -1   4       51.38       57.04      1.24 o 
  -1  -1   4      893.14      904.47     27.37 o 
   0  -1   4      692.90      723.65     18.77 o 
   1  -1   4      544.88      475.50      8.61 o 
   2  -1   4      404.33      435.53      8.43 o 
   3  -1   4      534.88      515.98      9.41 o 
   4  -1   4       64.05       58.99      0.77 o 
   5  -1   4      444.38      421.41      8.90 o 
   6  -1   4      138.63      138.59      2.01 o 
   7  -1   4      566.90      559.88      7.16 o 
   8  -1   4       78.71       83.41      3.53 o 
   9  -1   4       89.76       80.35      1.65 o 
  -9   0   4      131.61      144.83      2.60 o 
  -8   0   4       38.31       42.82      1.04 o 
  -7   0   4       25.60       20.96      0.96 o 
  -6   0   4        1.36        1.77      0.57 o 
  -5   0   4       76.54       73.14      4.92 o 
  -4   0   4        0.02        1.59      0.47 o 
  -3   0   4      386.81      420.53     14.97 o 
  -2   0   4       82.28       82.21      2.09 o 
  -1   0   4      405.13      355.27      3.97 o 
   0   0   4        4.80        4.45      0.42 o 
   1   0   4      427.38      417.89      4.05 o 
   2   0   4       77.25       79.00      1.73 o 
   3   0   4       64.12       72.05      0.96 o 
   4   0   4       27.43       32.79      1.24 o 
   5   0   4      286.96      300.94      4.19 o 
   6   0   4        0.71        1.03      0.48 o 
   7   0   4       13.06       14.07      1.41 o 
   8   0   4        0.24       -0.36      0.99 o 
   9   0   4        0.08       -0.24      1.10 o 
  -9   1   4        5.16        5.22      0.70 o 
  -8   1   4      135.40      159.71      1.49 o 
  -7   1   4      107.68       87.18      3.70 o 
  -6   1   4      382.31      374.97     15.27 o 
  -5   1   4      221.19      250.08     13.26 o 
  -4   1   4      373.27      330.83     15.98 o 
  -3   1   4       47.64       44.34      1.45 o 
  -2   1   4     1088.16      967.33     34.27 o 
  -1   1   4       45.92       37.03      0.96 o 
   0   1   4     3332.69     3418.62     98.97 o 
   1   1   4      514.32      518.60      8.89 o 
   2   1   4      577.11      596.53      4.33 o 
   3   1   4      822.59      838.75     13.10 o 
   4   1   4      993.59     1039.90      8.08 o 
   5   1   4      258.25      272.30      9.06 o 
   6   1   4      246.60      237.20      2.68 o 
   7   1   4      244.20      248.18      6.05 o 
   8   1   4      101.74      112.80      4.86 o 
  -9   2   4        3.26        4.57      0.61 o 
  -8   2   4       48.84       44.29      1.77 o 
  -7   2   4      105.55      101.14      5.49 o 
  -6   2   4       34.61       33.31      2.05 o 
  -5   2   4       16.38       13.71      0.72 o 
  -4   2   4      290.65      276.70      6.53 o 
  -3   2   4      394.90      362.28     26.84 o 
  -2   2   4     1168.77     1236.25      7.07 o 
  -1   2   4       86.46      116.83      2.39 o 
   0   2   4       31.29       27.36      1.06 o 
   1   2   4       86.54       79.78      2.09 o 
   2   2   4       79.42      104.00      1.44 o 
   3   2   4       26.54       18.17      0.94 o 
   4   2   4        6.27        7.12      0.68 o 
   5   2   4        0.07        0.86      0.79 o 
   6   2   4        6.51        6.13      0.72 o 
   7   2   4       22.04       20.28      1.06 o 
   8   2   4        1.15        0.58      1.08 o 
  -9   3   4        0.13       -0.03      0.48 o 
  -8   3   4       45.31       41.19      2.02 o 
  -7   3   4       35.03       30.20      0.81 o 
  -6   3   4       33.85       33.63      1.75 o 
  -5   3   4      155.35      142.83     10.97 o 
  -4   3   4      223.93      229.34      4.25 o 
  -3   3   4      177.22      173.93      1.70 o 
  -2   3   4      310.65      285.66      7.54 o 
  -1   3   4        3.59        2.53      0.55 o 
   0   3   4      742.88      795.28      9.94 o 
   1   3   4       24.10       26.83      1.24 o 
   2   3   4      496.45      485.89     14.29 o 
   3   3   4      309.09      292.89     13.17 o 
   4   3   4      521.49      519.07     20.56 o 
   5   3   4        9.36        7.51      0.85 o 
   6   3   4      402.77      402.92      3.81 o 
   7   3   4       90.17       86.26      1.40 o 
   8   3   4       95.15       92.76      3.08 o 
  -9   4   4        2.86        4.83      0.94 o 
  -8   4   4       24.50       29.24      0.95 o 
  -7   4   4       10.80       11.97      1.11 o 
  -6   4   4      228.16      231.87      9.60 o 
  -5   4   4       18.83       19.36      0.70 o 
  -4   4   4      885.88      866.47      6.82 o 
  -3   4   4       16.77       16.58      0.78 o 
  -2   4   4      930.77      940.70     15.97 o 
  -1   4   4       19.86       26.69      0.92 o 
   0   4   4      723.35      803.00     18.44 o 
   1   4   4      468.96      494.74     19.66 o 
   2   4   4      696.67      674.53     27.60 o 
   3   4   4       23.88       28.42      1.59 o 
   4   4   4      243.56      230.93      6.99 o 
   5   4   4      138.80       96.02      2.08 o 
   6   4   4       54.07       53.80      1.25 o 
   7   4   4       23.01       20.33      1.39 o 
  -9   5   4       19.68       24.04      0.90 o 
  -8   5   4       28.35       29.70      1.57 o 
  -7   5   4       25.99       25.83      1.06 o 
  -6   5   4        5.37        5.79      0.89 o 
  -5   5   4      253.36      244.36      3.50 o 
  -4   5   4      192.10      184.26      2.13 o 
  -3   5   4      343.82      350.45      6.59 o 
  -2   5   4        9.61       14.07      0.76 o 
  -1   5   4       24.00       28.00      0.94 o 
   0   5   4        6.74        7.22      0.73 o 
   1   5   4     1211.87     1411.43     14.24 o 
   2   5   4        3.89        4.88      0.63 o 
   3   5   4       99.73       88.90      2.20 o 
   4   5   4        0.11        0.04      0.80 o 
   5   5   4      152.30      148.99      4.71 o 
   6   5   4        5.25        3.52      0.91 o 
   7   5   4       92.69       84.06      1.56 o 
  -9   6   4       43.04       30.66      0.90 o 
  -8   6   4       74.78       71.45      1.07 o 
  -7   6   4      176.81      181.71      2.08 o 
  -6   6   4      501.38      477.14      3.23 o 
  -5   6   4      823.34      824.81     17.01 o 
  -4   6   4      229.25      226.06      3.67 o 
  -3   6   4      120.61      112.25      1.42 o 
  -2   6   4      303.50      310.99      8.73 o 
  -1   6   4      203.20      193.57      5.39 o 
   0   6   4      310.77      325.22      4.31 o 
   1   6   4      125.39      127.00      2.72 o 
   2   6   4      101.88      106.11      3.11 o 
   3   6   4      285.75      249.03      2.90 o 
   4   6   4      576.30      571.36     19.11 o 
   5   6   4       17.30       16.89      1.02 o 
   6   6   4      106.63       91.44      1.67 o 
  -8   7   4       13.44       10.00      1.12 o 
  -7   7   4       52.91       51.53      3.16 o 
  -6   7   4        0.45        0.87      0.77 o 
  -5   7   4       33.57       31.38      0.98 o 
  -4   7   4       10.11       10.31      1.10 o 
  -3   7   4        7.07        7.97      1.63 o 
  -2   7   4      440.15      442.76      3.44 o 
  -1   7   4       32.09       36.16      2.25 o 
   0   7   4       30.15       29.92      1.53 o 
   1   7   4       47.26       58.34      1.87 o 
   2   7   4       92.45       84.60      2.46 o 
   3   7   4       32.03       31.44      1.08 o 
   4   7   4       18.78       18.06      1.17 o 
   5   7   4       11.74       13.43      1.65 o 
  -7   8   4      200.12      188.51     16.83 o 
  -6   8   4        4.88        5.17      0.69 o 
  -5   8   4       72.64       73.06      1.24 o 
  -4   8   4      108.84      100.59      7.49 o 
  -3   8   4       81.23       97.80      6.53 o 
  -2   8   4       21.15       17.27      0.77 o 
  -1   8   4      284.81      308.03      3.97 o 
   0   8   4        2.19        2.34      1.11 o 
   1   8   4      699.34      716.03      6.94 o 
   2   8   4       77.53       71.32      1.81 o 
   3   8   4      301.66      289.62      5.09 o 
   4   8   4       13.12       11.77      0.93 o 
  -7   9   4       12.54       11.90      1.31 o 
  -6   9   4       28.68       27.00      2.29 o 
  -5   9   4        4.17        4.12      0.74 o 
  -4   9   4       94.96       93.32      5.20 o 
  -3   9   4       45.95       41.62      2.58 o 
  -2   9   4       22.94       19.94      1.51 o 
  -1   9   4       14.65       15.70      1.48 o 
   0   9   4       59.54       62.35      1.94 o 
   1   9   4       14.56       13.59      0.99 o 
   2   9   4        2.00        2.64      0.81 o 
   3   9   4        8.04        6.71      0.82 o 
  -5  10   4        8.50        7.88      0.85 o 
  -4  10   4       70.50       66.49      1.18 o 
  -3  10   4       44.30       44.02      1.69 o 
  -2  10   4       68.36       70.07      1.96 o 
  -1  10   4       14.61       16.27      1.52 o 
   0  10   4       17.42       20.51      1.72 o 
   1  10   4       82.98       76.63      2.10 o 
  -2 -10   5       48.05       46.12      2.37 o 
  -1 -10   5       49.65       55.95      1.40 o 
   0 -10   5       45.58       44.91      1.03 o 
   1 -10   5       42.39       48.79      2.22 o 
   2 -10   5       75.16       69.59      5.02 o 
   3 -10   5        2.76        5.75      0.77 o 
   4 -10   5        4.46        3.73      0.62 o 
   5 -10   5       60.94       55.07      2.23 o 
  -3  -9   5       38.70       39.66      1.30 o 
  -2  -9   5      118.87      122.12      4.36 o 
  -1  -9   5        8.20       12.69      3.33 o 
   0  -9   5        5.32        4.95      0.93 o 
   1  -9   5       14.06       16.38      0.67 o 
   2  -9   5      172.40      169.46      7.01 o 
   3  -9   5       51.98       47.70      4.54 o 
   4  -9   5        0.54        0.99      0.62 o 
   5  -9   5       87.08       93.09      2.39 o 
   6  -9   5       31.43       30.21      2.31 o 
  -4  -8   5       32.19       31.10      1.29 o 
  -3  -8   5       89.19       80.52      1.55 o 
  -2  -8   5      160.13      160.15      1.89 o 
  -1  -8   5      105.17      107.17      2.09 o 
   0  -8   5       34.25       44.14      2.00 o 
   1  -8   5       82.71       77.86      2.02 o 
   2  -8   5      177.59      175.52      9.16 o 
   3  -8   5        0.21       -0.16      0.68 o 
   4  -8   5       17.31       18.42      1.32 o 
   5  -8   5       34.79       35.29      0.84 o 
   6  -8   5      155.98      167.51      4.85 o 
   7  -8   5        2.88        2.48      0.70 o 
  -5  -7   5       72.85       74.20      3.36 o 
  -4  -7   5        5.78        5.67      1.07 o 
  -3  -7   5       55.35       58.85      1.38 o 
  -2  -7   5       22.18       23.65      1.18 o 
  -1  -7   5       91.60       99.70      2.95 o 
   0  -7   5       14.36       20.04      1.93 o 
   1  -7   5      103.01      112.28      6.51 o 
   2  -7   5        0.77        4.86      2.90 o 
   3  -7   5      172.71      173.02      8.63 o 
   4  -7   5       30.54       32.49      0.83 o 
   5  -7   5      237.99      248.96      5.09 o 
   6  -7   5        4.45        7.00      1.90 o 
   7  -7   5       23.41       24.85      0.95 o 
   8  -7   5       29.48       26.04      0.90 o 
  -6  -6   5       26.28       24.15      2.16 o 
  -5  -6   5      465.04      446.93     11.58 o 
  -4  -6   5       98.12       88.53      3.27 o 
  -3  -6   5      171.51      173.79      4.16 o 
  -2  -6   5      261.81      249.50      4.50 o 
  -1  -6   5      191.46      193.15      5.30 o 
   0  -6   5       12.01       13.44      1.54 o 
   1  -6   5       53.57       46.27      0.99 o 
   2  -6   5       29.04       29.62      1.57 o 
   3  -6   5      450.30      423.62     15.35 o 
   4  -6   5       54.35       55.89      1.02 o 
   5  -6   5      468.80      479.83      8.88 o 
   6  -6   5       72.06       73.81      1.99 o 
   7  -6   5      103.70      110.29      5.02 o 
   8  -6   5       31.63       33.85      0.98 o 
  -7  -5   5       35.50       35.08      1.79 o 
  -6  -5   5       52.38       45.25      1.00 o 
  -5  -5   5       77.24       77.28      1.09 o 
  -4  -5   5       98.86      112.32      4.19 o 
  -3  -5   5       40.60       36.54      1.00 o 
  -2  -5   5      224.32      214.95      5.03 o 
  -1  -5   5       64.12       60.76      2.93 o 
   0  -5   5      179.13      160.96      1.76 o 
   1  -5   5        6.22        6.39      0.69 o 
   2  -5   5      244.79      249.78      8.37 o 
   3  -5   5       33.67       33.32      1.33 o 
   4  -5   5       66.38       72.52      1.95 o 
   5  -5   5       41.31       46.98      0.84 o 
   6  -5   5        0.78        1.27      0.72 o 
   7  -5   5        1.12        1.80      0.79 o 
   8  -5   5        0.74        2.14      0.85 o 
  -7  -4   5        2.09        2.72      0.77 o 
  -6  -4   5        0.56        0.49      0.62 o 
  -5  -4   5       79.71       81.24      1.10 o 
  -4  -4   5      188.58      157.89      5.75 o 
  -3  -4   5        2.04        1.47      0.48 o 
  -2  -4   5      267.95      269.33      5.66 o 
  -1  -4   5        8.56       10.95      0.61 o 
   0  -4   5       78.50       82.27      6.41 o 
   1  -4   5     1296.50     1302.26     21.73 o 
   2  -4   5     1576.72     1618.90     35.40 o 
   3  -4   5      237.79      227.55      2.44 o 
   4  -4   5      206.44      228.26      4.52 o 
   5  -4   5       46.37       46.13      2.02 o 
   6  -4   5      196.89      202.31      4.83 o 
   7  -4   5        4.80        4.43      0.74 o 
   8  -4   5        5.80        5.74      0.80 o 
   9  -4   5        4.31        5.70      1.03 o 
  -8  -3   5       38.07       30.70      0.89 o 
  -7  -3   5       82.65       86.64      2.44 o 
  -6  -3   5      169.70      157.68      2.87 o 
  -5  -3   5      482.23      479.53     15.14 o 
  -4  -3   5       29.02       23.73      0.76 o 
  -3  -3   5     1163.01     1188.58     67.36 o 
  -2  -3   5      107.74      133.46      6.44 o 
  -1  -3   5      977.91      963.37     28.38 o 
   0  -3   5      592.06      627.51     21.42 o 
   1  -3   5       17.52       26.13      0.64 o 
   2  -3   5      122.01      123.80      2.72 o 
   3  -3   5       32.70       21.97      0.61 o 
   4  -3   5       83.32      107.64      2.89 o 
   5  -3   5      233.89      246.63      9.14 o 
   6  -3   5       77.81       81.06      1.10 o 
   7  -3   5        7.79        6.97      0.66 o 
   8  -3   5        0.22        0.35      0.73 o 
   9  -3   5       95.17       91.19      1.39 o 
  -8  -2   5        8.85        8.05      0.65 o 
  -7  -2   5       39.13       42.41      1.64 o 
  -6  -2   5        3.97        5.65      0.62 o 
  -5  -2   5       18.00       19.06      0.63 o 
  -4  -2   5      193.24      202.72      7.10 o 
  -3  -2   5      111.49      112.93      1.27 o 
  -2  -2   5       16.68       20.89      1.01 o 
  -1  -2   5       44.13       46.18      1.69 o 
   0  -2   5      243.35      259.67      2.86 o 
   1  -2   5        0.45        1.20      0.32 o 
   2  -2   5      531.94      532.96      2.58 o 
   3  -2   5      140.27      142.33      1.38 o 
   4  -2   5       52.45       43.00      0.61 o 
   5  -2   5        0.08        0.83      0.39 o 
   6  -2   5        5.59        5.91      0.48 o 
   7  -2   5      101.20      104.34      3.19 o 
   8  -2   5      196.56      196.37      6.46 o 
   9  -2   5       20.61       18.13      0.95 o 
  -9  -1   5        0.03        2.17      0.83 o 
  -8  -1   5      271.25      281.67      3.28 o 
  -7  -1   5       16.24       16.66      0.70 o 
  -6  -1   5      604.51      594.76     41.02 o 
  -5  -1   5       93.84       92.59      4.08 o 
  -4  -1   5      305.50      304.16     10.43 o 
  -3  -1   5        9.58       10.06      0.65 o 
  -2  -1   5     1336.80     1380.39      5.39 o 
  -1  -1   5      526.53      546.95      9.48 o 
   0  -1   5     1035.63     1070.25     22.51 o 
   1  -1   5       18.85        6.10      0.50 o 
   2  -1   5     1562.97     1700.53     21.83 o 
   3  -1   5     1494.75     1553.03     18.73 o 
   4  -1   5      647.24      708.07     10.48 o 
   5  -1   5        2.77        3.22      0.43 o 
   6  -1   5      936.07      993.44      8.41 o 
   7  -1   5      122.95      126.17      2.35 o 
   8  -1   5       44.26       43.27      1.04 o 
   9  -1   5       37.69       31.62      1.32 o 
  -9   0   5       76.00       80.28      2.93 o 
  -8   0   5       21.47       22.69      1.23 o 
  -7   0   5       54.90       53.44      3.26 o 
  -6   0   5       16.40       15.95      0.79 o 
  -5   0   5       10.09       10.24      0.58 o 
  -4   0   5      194.89      194.71     12.13 o 
  -3   0   5       32.04       31.48      1.27 o 
  -2   0   5        0.64        3.31      0.50 o 
  -1   0   5       72.43       87.40      2.95 o 
   0   0   5      350.46      397.65      6.46 o 
   1   0   5       23.77       26.74      0.81 o 
   2   0   5       49.56       56.75      1.84 o 
   3   0   5      103.14      123.06      1.91 o 
   4   0   5        8.34       10.30      0.50 o 
   5   0   5       20.83       24.39      0.68 o 
   6   0   5       38.28       39.36      0.93 o 
   7   0   5      189.56      185.41      1.96 o 
   8   0   5        1.37        2.37      1.06 o 
  -9   1   5       49.81       55.97      1.82 o 
  -8   1   5      343.46      331.97     10.22 o 
  -7   1   5      250.56      233.49     10.06 o 
  -6   1   5        2.14        7.21      1.83 o 
  -5   1   5      578.94      570.66     42.00 o 
  -4   1   5      797.58      822.40      8.66 o 
  -3   1   5       21.55       19.82      0.72 o 
  -2   1   5     1481.82     1517.54     43.07 o 
  -1   1   5      696.58      708.08     16.56 o 
   0   1   5     2212.03     2473.51     83.40 o 
   1   1   5       55.00       56.97      1.04 o 
   2   1   5     1050.97     1070.52     23.59 o 
   3   1   5      565.05      566.95      7.71 o 
   4   1   5     1216.00     1198.93     34.87 o 
   5   1   5        2.40        4.53      0.81 o 
   6   1   5      850.01      864.51      4.66 o 
   7   1   5       12.43       12.58      0.85 o 
   8   1   5      332.53      307.66      3.37 o 
  -9   2   5        3.99        5.57      0.68 o 
  -8   2   5        1.47        0.73      0.67 o 
  -7   2   5       10.08        8.22      1.01 o 
  -6   2   5        0.04        0.55      0.76 o 
  -5   2   5        2.92        2.93      0.49 o 
  -4   2   5       24.43       22.97      1.82 o 
  -3   2   5       32.96       34.70      1.00 o 
  -2   2   5      466.19      496.02      8.14 o 
  -1   2   5      728.58      757.04     24.59 o 
   0   2   5      539.67      601.03     25.87 o 
   1   2   5        2.88        4.95      0.58 o 
   2   2   5        0.14        0.88      0.46 o 
   3   2   5      260.92      266.69      5.67 o 
   4   2   5       76.20       80.64      1.99 o 
   5   2   5       31.69       24.32      0.99 o 
   6   2   5       10.01        9.94      0.71 o 
   7   2   5       49.02       47.43      1.69 o 
   8   2   5        1.03        1.07      1.03 o 
  -9   3   5       63.40       61.94      3.00 o 
  -8   3   5       48.50       48.02      1.00 o 
  -7   3   5      436.11      460.47     38.10 o 
  -6   3   5       11.53       12.03      0.68 o 
  -5   3   5        0.14        0.66      0.48 o 
  -4   3   5      526.33      512.86     19.07 o 
  -3   3   5      496.46      462.55      3.12 o 
  -2   3   5      328.50      355.59      9.51 o 
  -1   3   5     1885.06     2011.46    102.36 o 
   0   3   5       43.65       41.22      1.13 o 
   1   3   5      946.24      945.87     17.46 o 
   2   3   5       35.61       37.83      0.94 o 
   3   3   5      684.01      666.27      4.15 o 
   4   3   5      279.93      317.99      9.20 o 
   5   3   5      584.78      540.67      3.70 o 
   6   3   5      186.02      180.20     11.54 o 
   7   3   5      131.33      140.07      3.16 o 
  -9   4   5       65.28       63.01      3.24 o 
  -8   4   5        4.88        3.74      0.60 o 
  -7   4   5      107.49      102.02      5.57 o 
  -6   4   5       41.86       39.96      0.80 o 
  -5   4   5      702.83      652.31      4.46 o 
  -4   4   5       88.39       89.44      3.54 o 
  -3   4   5       44.89       42.41      1.57 o 
  -2   4   5      176.96      201.81      6.04 o 
  -1   4   5       78.33       81.02      2.08 o 
   0   4   5       33.56       33.23      1.08 o 
   1   4   5      182.58      188.36      2.94 o 
   2   4   5      161.06      149.17      2.21 o 
   3   4   5       17.01       19.50      0.74 o 
   4   4   5       48.29       46.47      5.36 o 
   5   4   5        2.02        2.52      0.86 o 
   6   4   5      215.01      185.09      1.94 o 
   7   4   5        0.03        1.94      0.82 o 
  -9   5   5      111.25      112.20      4.34 o 
  -8   5   5        8.13        7.90      1.48 o 
  -7   5   5       43.87       45.06      4.35 o 
  -6   5   5        0.33       -0.08      0.49 o 
  -5   5   5        7.46        6.64      0.56 o 
  -4   5   5      100.43       94.44      1.26 o 
  -3   5   5      123.01      117.44      5.06 o 
  -2   5   5      439.13      449.98      3.39 o 
  -1   5   5       96.97       94.68      1.51 o 
   0   5   5      993.84     1037.39     33.97 o 
   1   5   5       40.80       38.44      1.77 o 
   2   5   5       47.57       49.84      1.63 o 
   3   5   5      653.58      625.07     14.53 o 
   4   5   5        3.01        0.76      0.71 o 
   5   5   5      175.99      177.34     10.59 o 
   6   5   5       62.05       64.31      3.39 o 
  -8   6   5      102.38      105.52      1.33 o 
  -7   6   5       62.03       56.35      1.05 o 
  -6   6   5       60.68       58.43      1.88 o 
  -5   6   5       74.54       69.97      1.19 o 
  -4   6   5        1.33        0.52      0.78 o 
  -3   6   5      126.23      134.90      3.00 o 
  -2   6   5      141.91      156.83      5.05 o 
  -1   6   5      547.97      577.27     22.80 o 
   0   6   5        8.60        8.47      1.68 o 
   1   6   5      471.05      504.71      6.78 o 
   2   6   5        0.42        1.21      0.62 o 
   3   6   5      179.70      190.09      3.51 o 
   4   6   5       79.99       79.87      3.44 o 
   5   6   5      168.51      163.60     13.27 o 
  -8   7   5        5.82        4.80      0.77 o 
  -7   7   5        0.22        2.63      0.87 o 
  -6   7   5        1.94        1.72      0.77 o 
  -5   7   5       14.11       13.18      0.72 o 
  -4   7   5       61.90       57.84      1.01 o 
  -3   7   5        8.32       10.35      0.84 o 
  -2   7   5      305.09      327.57     10.75 o 
  -1   7   5       13.73       15.92      2.36 o 
   0   7   5      152.64      154.24      2.82 o 
   1   7   5       67.45       69.88      2.06 o 
   2   7   5        2.66        5.52      0.75 o 
   3   7   5        1.61        1.21      0.95 o 
   4   7   5      228.19      247.76     10.37 o 
   5   7   5       16.95       22.88      1.21 o 
  -7   8   5        9.70        7.97      0.93 o 
  -6   8   5      113.84      119.22      1.53 o 
  -5   8   5       23.16       19.66      0.81 o 
  -4   8   5      500.70      524.56      7.18 o 
  -3   8   5      314.05      305.89      3.59 o 
  -2   8   5      546.64      542.14      4.74 o 
  -1   8   5       58.25       66.96      1.93 o 
   0   8   5       94.87       97.80      2.25 o 
   1   8   5       22.96       32.75      1.60 o 
   2   8   5      148.82      142.51      1.94 o 
   3   8   5       51.14       43.81      2.24 o 
  -6   9   5        6.06        3.51      0.76 o 
  -5   9   5       20.13       23.64      1.95 o 
  -4   9   5      115.07      111.39      3.50 o 
  -3   9   5       15.57       11.65      1.44 o 
  -2   9   5       70.34       76.61      1.84 o 
  -1   9   5        0.26       -0.09      1.32 o 
   0   9   5       17.74       18.17      1.44 o 
   1   9   5       18.53       13.45      0.99 o 
   2   9   5        0.01        1.33      0.75 o 
  -4  10   5      180.35      166.67      3.59 o 
  -3  10   5        2.58        1.87      1.43 o 
  -2  10   5        7.00        7.81      1.43 o 
  -1  10   5       20.50       18.50      1.65 o 
   0  10   5      207.44      233.85      3.51 o 
  -1 -10   6       11.25        9.90      0.90 o 
   0 -10   6       57.26       64.78      3.07 o 
   1 -10   6       21.80       19.88      0.92 o 
   2 -10   6       13.23       15.33      1.55 o 
   3 -10   6        0.13        0.85      0.69 o 
   4 -10   6       31.54       30.16      0.87 o 
  -3  -9   6       12.72       13.79      1.15 o 
  -2  -9   6       33.79       31.16      1.25 o 
  -1  -9   6        3.36        2.09      0.93 o 
   0  -9   6      150.78      134.94      8.54 o 
   1  -9   6        8.30        8.94      0.74 o 
   2  -9   6        0.73        1.49      0.64 o 
   3  -9   6        6.89        8.12      0.77 o 
   4  -9   6       59.03       49.97      1.23 o 
   5  -9   6        2.11        3.24      0.63 o 
   6  -9   6        0.01        0.83      0.77 o 
  -4  -8   6       43.48       37.07      1.84 o 
  -3  -8   6      340.96      354.15      3.61 o 
  -2  -8   6       34.37       26.02      1.14 o 
  -1  -8   6       16.48       22.81      1.50 o 
   0  -8   6        2.97        2.50      1.22 o 
   1  -8   6      257.90      280.89      2.37 o 
   2  -8   6        3.89        4.29      0.73 o 
   3  -8   6       58.27       58.20      2.78 o 
   4  -8   6       30.74       30.96      1.81 o 
   5  -8   6      207.43      196.11      3.67 o 
   6  -8   6       21.14       24.97      0.84 o 
   7  -8   6       20.20       21.14      1.48 o 
  -5  -7   6       51.05       49.43      2.91 o 
  -4  -7   6       64.72       71.81      2.98 o 
  -3  -7   6       15.49       14.23      0.87 o 
  -2  -7   6        0.05        1.20      0.87 o 
  -1  -7   6       89.99       82.91      1.73 o 
   0  -7   6       63.65       60.57      3.22 o 
   1  -7   6       31.76       34.29      1.05 o 
   2  -7   6        1.37        2.49      0.84 o 
   3  -7   6        6.36        8.19      0.57 o 
   4  -7   6      103.80      108.44      4.40 o 
   5  -7   6        4.17        4.16      0.65 o 
   6  -7   6      102.49      100.05      2.56 o 
   7  -7   6       13.10       11.54      0.87 o 
  -6  -6   6      141.00      137.46      5.19 o 
  -5  -6   6       55.48       57.15      1.18 o 
  -4  -6   6      174.06      149.98      7.73 o 
  -3  -6   6       88.38       89.51      2.83 o 
  -2  -6   6      420.22      464.31     19.93 o 
  -1  -6   6      141.72      159.06      3.55 o 
   0  -6   6      210.04      205.50      3.34 o 
   1  -6   6      518.53      557.59      6.35 o 
   2  -6   6      932.28      951.37     82.14 o 
   3  -6   6      225.33      212.17      6.53 o 
   4  -6   6      550.75      564.65     24.75 o 
   5  -6   6       16.81       18.99      0.71 o 
   6  -6   6      185.09      183.93      5.19 o 
   7  -6   6      139.90      145.92      3.18 o 
   8  -6   6       31.94       31.61      0.98 o 
  -7  -5   6       30.29       28.62      2.05 o 
  -6  -5   6      127.33      128.02      2.91 o 
  -5  -5   6      302.92      291.22      8.63 o 
  -4  -5   6      113.08       99.66      2.46 o 
  -3  -5   6      402.99      384.26     20.16 o 
  -2  -5   6       68.20       69.22      2.08 o 
  -1  -5   6       46.82       43.26      1.68 o 
   0  -5   6       62.41       69.71      1.85 o 
   1  -5   6        5.48        3.42      0.62 o 
   2  -5   6      432.28      437.89     25.05 o 
   3  -5   6        4.41        5.45      1.05 o 
   4  -5   6        7.12        6.56      0.62 o 
   5  -5   6       12.80       15.11      0.64 o 
   6  -5   6        0.24        0.93      0.68 o 
   7  -5   6       50.45       48.90      0.93 o 
   8  -5   6       59.00       62.69      1.86 o 
  -7  -4   6       13.83       12.75      0.76 o 
  -6  -4   6      282.24      269.20      1.93 o 
  -5  -4   6       45.63       54.13      2.52 o 
  -4  -4   6      148.77      141.63      5.52 o 
  -3  -4   6      102.51       96.69      2.51 o 
  -2  -4   6      390.49      403.45     19.98 o 
  -1  -4   6       99.62       84.22      1.88 o 
   0  -4   6      311.86      302.94     12.64 o 
   1  -4   6      292.42      277.73      3.36 o 
   2  -4   6      582.39      566.51      7.89 o 
   3  -4   6       44.54       44.26      1.18 o 
   4  -4   6     1225.66     1269.85     34.77 o 
   5  -4   6       13.14       12.93      0.67 o 
   6  -4   6      162.04      163.41      3.62 o 
   7  -4   6      190.45      186.17      3.90 o 
   8  -4   6      694.74      690.38      6.01 o 
  -8  -3   6        7.50        8.93      0.77 o 
  -7  -3   6       47.53       44.77      0.92 o 
  -6  -3   6      150.78      151.01      6.90 o 
  -5  -3   6      138.26      130.48      4.72 o 
  -4  -3   6       99.52       98.59      2.13 o 
  -3  -3   6        2.86        5.87      0.67 o 
  -2  -3   6       12.45       11.99      0.98 o 
  -1  -3   6      277.98      254.89      2.90 o 
   0  -3   6       18.28       18.55      0.61 o 
   1  -3   6      948.86      990.75     21.51 o 
   2  -3   6      277.00      297.14      2.94 o 
   3  -3   6      331.30      337.03      2.76 o 
   4  -3   6      150.11      158.81      3.11 o 
   5  -3   6       35.13       38.63      0.81 o 
   6  -3   6       48.77       54.98      1.72 o 
   7  -3   6       21.84       21.17      0.92 o 
   8  -3   6        2.49        3.06      0.61 o 
  -8  -2   6        6.94        5.98      0.64 o 
  -7  -2   6       14.99       13.45      0.72 o 
  -6  -2   6        0.53        1.05      0.55 o 
  -5  -2   6       55.17       58.22      1.56 o 
  -4  -2   6       61.11       65.48      1.15 o 
  -3  -2   6        7.25        4.19      0.50 o 
  -2  -2   6        0.73       -0.07      0.45 o 
  -1  -2   6      823.20      819.14     11.18 o 
   0  -2   6       57.42       63.62      0.84 o 
   1  -2   6      616.23      637.04     13.17 o 
   2  -2   6     1417.15     1581.98     32.76 o 
   3  -2   6       74.19       64.08      1.01 o 
   4  -2   6       89.48       91.30      2.60 o 
   5  -2   6      303.42      318.22      5.43 o 
   6  -2   6      238.10      231.56      1.89 o 
   7  -2   6       23.24       23.60      1.45 o 
   8  -2   6        6.80        6.94      0.77 o 
  -8  -1   6       28.70       30.49      2.04 o 
  -7  -1   6      129.99      128.65      1.97 o 
  -6  -1   6       83.62       80.70      1.21 o 
  -5  -1   6      263.46      259.41      8.45 o 
  -4  -1   6      181.39      189.46      1.62 o 
  -3  -1   6      382.41      398.08      5.79 o 
  -2  -1   6      300.67      293.08      6.87 o 
  -1  -1   6       16.77       19.48      1.13 o 
   0  -1   6      920.33      965.72     16.06 o 
   1  -1   6        1.81        2.48      0.40 o 
   2  -1   6      681.15      672.98     13.66 o 
   3  -1   6      425.66      479.84      8.03 o 
   4  -1   6       91.98       82.69      1.66 o 
   5  -1   6        1.69        2.62      0.48 o 
   6  -1   6       50.65       55.08      0.87 o 
   7  -1   6        0.02        1.18      0.58 o 
   8  -1   6      143.91      141.05      3.11 o 
  -8   0   6       14.52       17.39      1.04 o 
  -7   0   6        9.97        9.97      1.41 o 
  -6   0   6       74.86       73.28      3.45 o 
  -5   0   6       19.69       18.09      0.71 o 
  -4   0   6       93.57       93.95      1.12 o 
  -3   0   6      159.30      146.91      1.30 o 
  -2   0   6      180.45      173.28      1.44 o 
  -1   0   6       23.37       18.79      0.92 o 
   0   0   6      918.18     1024.80     26.74 o 
   1   0   6        4.75        8.52      0.52 o 
   2   0   6      162.09      151.75      3.04 o 
   3   0   6       79.98       71.61      1.62 o 
   4   0   6        0.02        0.55      0.41 o 
   5   0   6        0.99        1.62      0.50 o 
   6   0   6      205.39      212.27      2.05 o 
   7   0   6      128.60      135.14      1.67 o 
   8   0   6       30.37       25.44      1.33 o 
  -9   1   6       70.02       63.41      2.25 o 
  -8   1   6       55.23       46.99      1.18 o 
  -7   1   6      227.20      239.13     11.57 o 
  -6   1   6        6.54        6.76      0.60 o 
  -5   1   6      849.64      849.22     34.78 o 
  -4   1   6        6.69        6.94      0.72 o 
  -3   1   6      890.97      873.60     13.07 o 
  -2   1   6      166.83      182.36      4.44 o 
  -1   1   6      720.25      704.36      8.81 o 
   0   1   6        9.68       17.97      3.10 o 
   1   1   6     2011.71     2179.41     49.66 o 
   2   1   6       31.55       29.29      1.24 o 
   3   1   6      353.79      368.68      8.44 o 
   4   1   6       31.17       28.91      0.87 o 
   5   1   6     1039.80     1063.37      8.59 o 
   6   1   6      105.27      114.69      4.40 o 
   7   1   6      137.20      138.77      6.08 o 
   8   1   6      203.69      192.67      2.02 o 
  -9   2   6        0.56        0.51      0.71 o 
  -8   2   6        0.03        1.07      1.82 o 
  -7   2   6      199.70      199.97      8.56 o 
  -6   2   6        4.38        6.73      1.61 o 
  -5   2   6       77.67       75.77      1.13 o 
  -4   2   6        0.39        0.93      0.52 o 
  -3   2   6       66.54       58.71      1.07 o 
  -2   2   6      158.08      157.14      4.03 o 
  -1   2   6       22.69       21.02      0.88 o 
   0   2   6       54.52       55.33      2.01 o 
   1   2   6       35.45       35.85      1.20 o 
   2   2   6      182.46      178.71      4.76 o 
   3   2   6       39.03       35.61      2.75 o 
   4   2   6      175.39      177.51      8.91 o 
   5   2   6       92.51       87.01      4.39 o 
   6   2   6       72.02       64.39      1.78 o 
   7   2   6        6.56        9.72      0.86 o 
  -9   3   6       54.21       49.98      1.07 o 
  -8   3   6       72.58       65.60      1.10 o 
  -7   3   6      232.77      233.43      7.34 o 
  -6   3   6      205.39      196.88     16.25 o 
  -5   3   6      869.36      838.68     29.56 o 
  -4   3   6      711.14      689.90      6.75 o 
  -3   3   6       23.99       28.37      2.13 o 
  -2   3   6      622.80      613.24      8.78 o 
  -1   3   6      558.09      549.95      4.29 o 
   0   3   6      466.35      463.01     10.95 o 
   1   3   6      101.12      106.81      2.27 o 
   2   3   6     1159.02     1159.78     17.37 o 
   3   3   6     1329.29     1356.33     13.14 o 
   4   3   6      124.16      115.03      1.51 o 
   5   3   6      652.24      625.99      3.92 o 
   6   3   6       17.53       20.87      0.91 o 
   7   3   6      389.61      411.14     17.27 o 
  -8   4   6       37.75       40.76      4.24 o 
  -7   4   6       80.46       75.72      7.01 o 
  -6   4   6       83.48       76.46      1.63 o 
  -5   4   6      137.95      139.29      4.29 o 
  -4   4   6      105.09      101.76      1.82 o 
  -3   4   6       93.83       99.00      4.18 o 
  -2   4   6       19.96       20.08      0.75 o 
  -1   4   6       60.46       65.31      2.72 o 
   0   4   6      127.54      124.56      1.85 o 
   1   4   6      140.86      145.57      2.37 o 
   2   4   6        4.22        6.32      1.26 o 
   3   4   6       15.57       16.42      0.90 o 
   4   4   6       26.67       21.86      1.06 o 
   5   4   6       24.47       24.23      2.80 o 
   6   4   6        0.44       -0.08      1.36 o 
  -8   5   6       29.12       27.49      1.39 o 
  -7   5   6       36.90       36.29      2.84 o 
  -6   5   6       39.59       40.78      2.01 o 
  -5   5   6       36.93       37.78      0.98 o 
  -4   5   6      182.11      187.90      1.81 o 
  -3   5   6       24.42       22.58      1.81 o 
  -2   5   6      211.72      238.80      6.01 o 
  -1   5   6       17.31       18.02      0.86 o 
   0   5   6     1418.51     1508.49     23.43 o 
   1   5   6      391.50      401.56     10.81 o 
   2   5   6     1645.94     1737.79     46.10 o 
   3   5   6       15.52       15.25      0.82 o 
   4   5   6      170.23      176.91      5.50 o 
   5   5   6        7.91       11.55      0.97 o 
   6   5   6      199.29      184.36      2.01 o 
  -8   6   6        9.09        6.66      1.11 o 
  -7   6   6       31.41       32.74      2.26 o 
  -6   6   6       75.93       71.48      3.93 o 
  -5   6   6        7.21        8.39      0.78 o 
  -4   6   6      121.98      126.81      1.73 o 
  -3   6   6      144.06      139.16      1.67 o 
  -2   6   6      895.93      942.61     16.98 o 
  -1   6   6      113.77      138.74      4.38 o 
   0   6   6      208.53      211.93     11.52 o 
   1   6   6        2.01        2.46      1.11 o 
   2   6   6        9.93        9.57      0.85 o 
   3   6   6        4.51        2.28      0.64 o 
   4   6   6       36.86       33.17      2.64 o 
   5   6   6       20.38       18.68      0.97 o 
  -7   7   6       23.10       23.26      2.44 o 
  -6   7   6        3.88        4.41      0.84 o 
  -5   7   6       59.84       57.06      1.65 o 
  -4   7   6       68.21       70.34      6.73 o 
  -3   7   6       28.44       23.04      1.04 o 
  -2   7   6      106.09      128.35      1.75 o 
  -1   7   6        0.14        0.99      1.06 o 
   0   7   6      166.98      166.34      3.12 o 
   1   7   6      163.06      162.74      3.49 o 
   2   7   6        0.14        0.00      0.69 o 
   3   7   6       87.60       88.97      2.22 o 
   4   7   6        2.24        1.92      0.99 o 
  -6   8   6       43.11       36.98      2.52 o 
  -5   8   6        0.61        1.17      0.85 o 
  -4   8   6      242.44      254.12      2.43 o 
  -3   8   6        0.02        0.67      1.22 o 
  -2   8   6      137.91      146.83      1.92 o 
  -1   8   6        0.83        1.13      0.85 o 
   0   8   6       40.07       47.06      1.83 o 
   1   8   6      107.12       96.61      2.89 o 
   2   8   6       83.19       79.60      1.58 o 
   3   8   6       16.90       16.88      1.38 o 
  -5   9   6        0.15        1.71      1.00 o 
  -4   9   6        1.52        1.95      0.96 o 
  -3   9   6       16.95       14.27      1.03 o 
  -2   9   6        0.26        1.01      0.72 o 
  -1   9   6       67.32       71.78      2.06 o 
   0   9   6       21.78       29.01      1.60 o 
   1   9   6        3.76        3.37      0.78 o 
   1 -10   7      111.56      126.86      2.81 o 
   2 -10   7       17.20       21.01      1.49 o 
  -2  -9   7       51.55       43.60      2.65 o 
  -1  -9   7        8.57        8.74      1.07 o 
   0  -9   7      108.31       96.41      1.74 o 
   1  -9   7        7.12        6.32      0.87 o 
   2  -9   7       58.69       60.73      1.84 o 
   3  -9   7       11.79        8.90      0.72 o 
   4  -9   7      105.25      100.70      2.50 o 
   5  -9   7       71.31       66.90      1.86 o 
  -3  -8   7       91.78       91.79      1.56 o 
  -2  -8   7       42.26       41.31      1.23 o 
  -1  -8   7      515.02      542.70     17.47 o 
   0  -8   7       51.77       52.20      1.29 o 
   1  -8   7       75.40       81.77      3.02 o 
   2  -8   7       77.49       71.88      1.53 o 
   3  -8   7      130.43      136.11      5.11 o 
   4  -8   7        0.26        0.17      0.83 o 
   5  -8   7        0.20        0.13      0.56 o 
   6  -8   7       64.86       55.57      1.35 o 
  -5  -7   7       57.79       47.12      1.29 o 
  -4  -7   7        5.61        4.01      0.63 o 
  -3  -7   7        1.51        1.55      0.76 o 
  -2  -7   7       29.23       24.70      2.57 o 
  -1  -7   7        4.52        6.35      0.80 o 
   0  -7   7        6.22        7.02      1.41 o 
   1  -7   7       59.18       60.90      6.04 o 
   2  -7   7        5.68        6.68      0.74 o 
   3  -7   7        1.17        2.18      0.49 o 
   4  -7   7        8.28       11.62      2.75 o 
   5  -7   7       40.77       38.64      1.34 o 
   6  -7   7       22.05       22.22      1.20 o 
   7  -7   7        0.19        0.90      0.71 o 
  -5  -6   7      217.19      216.11     13.04 o 
  -4  -6   7      191.47      197.52      7.64 o 
  -3  -6   7       22.24       19.77      1.48 o 
  -2  -6   7       82.49       95.84      7.00 o 
  -1  -6   7       95.07       90.16      1.35 o 
   0  -6   7      561.50      589.51     17.88 o 
   1  -6   7      140.42      136.57      4.40 o 
   2  -6   7       82.11       86.05      1.31 o 
   3  -6   7      103.31       98.16      1.11 o 
   4  -6   7      555.41      543.72      8.87 o 
   5  -6   7       95.07       95.40      1.43 o 
   6  -6   7      319.37      323.14      4.38 o 
   7  -6   7       14.62       16.19      0.98 o 
  -6  -5   7        1.98        1.58      0.71 o 
  -5  -5   7       68.15       56.60      2.28 o 
  -4  -5   7        0.22        0.26      0.55 o 
  -3  -5   7       21.20       23.22      0.71 o 
  -2  -5   7        1.46        3.29      0.47 o 
  -1  -5   7       10.81       11.81      0.67 o 
   0  -5   7      198.69      210.33      5.51 o 
   1  -5   7      506.46      512.62     14.41 o 
   2  -5   7      101.30      109.71      6.49 o 
   3  -5   7       24.52       26.20      0.82 o 
   4  -5   7        9.77       10.49      0.65 o 
   5  -5   7       17.72       20.19      0.80 o 
   6  -5   7        0.08        0.22      0.73 o 
   7  -5   7        1.52        3.28      0.84 o 
  -7  -4   7      204.77      212.22      1.73 o 
  -6  -4   7        2.64        3.81      0.75 o 
  -5  -4   7        4.20        6.78      0.65 o 
  -4  -4   7       75.12       61.61      1.32 o 
  -3  -4   7      298.03      315.63     11.08 o 
  -2  -4   7       62.41       70.74      3.82 o 
  -1  -4   7      539.10      559.55     20.77 o 
   0  -4   7       49.38       45.40      1.28 o 
   1  -4   7     2097.28     2320.65     81.21 o 
   2  -4   7      232.77      230.45      3.70 o 
   3  -4   7      169.60      173.78      1.52 o 
   4  -4   7      389.81      400.67      5.46 o 
   5  -4   7      416.08      412.78      5.51 o 
   6  -4   7      314.90      310.04      7.85 o 
   7  -4   7      470.61      465.02      7.13 o 
   8  -4   7        7.56        5.99      0.76 o 
  -7  -3   7        7.18        5.68      0.64 o 
  -6  -3   7        8.17        9.59      0.91 o 
  -5  -3   7        4.62        3.72      0.80 o 
  -4  -3   7      300.90      290.93     13.90 o 
  -3  -3   7        6.01        4.71      0.70 o 
  -2  -3   7       40.94       35.88      1.37 o 
  -1  -3   7      137.92      139.25      5.63 o 
   0  -3   7      205.88      203.78      5.81 o 
   1  -3   7       24.33       24.96      0.62 o 
   2  -3   7      214.47      224.12      4.23 o 
   3  -3   7        5.66        7.49      0.57 o 
   4  -3   7        1.97       12.49      4.77 o 
   5  -3   7       44.27       41.17      1.26 o 
   6  -3   7        7.90        6.40      0.63 o 
   7  -3   7      213.69      209.58      2.60 o 
   8  -3   7       11.91       11.76      0.94 o 
  -8  -2   7        3.05        3.29      0.74 o 
  -7  -2   7        0.01        0.22      0.63 o 
  -6  -2   7      183.64      181.69     13.10 o 
  -5  -2   7       50.63       49.78      4.17 o 
  -4  -2   7      113.37      105.64      3.19 o 
  -3  -2   7      658.73      670.80     37.28 o 
  -2  -2   7      866.17      871.23     13.51 o 
  -1  -2   7      891.90      885.10     17.40 o 
   0  -2   7      109.70      109.70      4.29 o 
   1  -2   7      319.48      303.54      6.22 o 
   2  -2   7      264.52      260.79      6.49 o 
   3  -2   7      308.66      281.97      1.79 o 
   4  -2   7        1.70        2.04      0.50 o 
   5  -2   7      629.53      631.21      9.22 o 
   6  -2   7      135.21      148.99      3.46 o 
   7  -2   7      270.29      290.09      5.65 o 
   8  -2   7       15.81       17.55      1.06 o 
  -8  -1   7       72.23       66.76      1.01 o 
  -7  -1   7       16.05       17.97      0.85 o 
  -6  -1   7       78.12       76.80      4.18 o 
  -5  -1   7      266.20      260.10     14.61 o 
  -4  -1   7       15.69       18.33      0.92 o 
  -3  -1   7     1099.63     1055.70     41.51 o 
  -2  -1   7       12.78       15.41      0.59 o 
  -1  -1   7      296.65      296.96      4.40 o 
   0  -1   7      200.07      202.83      7.73 o 
   1  -1   7       12.28        5.41      0.42 o 
   2  -1   7       53.41       49.24      0.99 o 
   3  -1   7       68.88       79.45      2.76 o 
   4  -1   7       61.00       61.92      1.46 o 
   5  -1   7        6.17        7.41      0.50 o 
   6  -1   7      163.98      173.24      1.36 o 
   7  -1   7      191.58      186.49      2.53 o 
   8  -1   7      113.21      116.86      2.19 o 
  -8   0   7        0.11       -0.28      0.90 o 
  -7   0   7        6.80        5.20      0.79 o 
  -6   0   7       60.82       58.83      1.87 o 
  -5   0   7      128.64      137.05      1.27 o 
  -4   0   7       72.59       67.80      2.03 o 
  -3   0   7       72.86       68.28      2.55 o 
  -2   0   7       76.53       77.40      3.92 o 
  -1   0   7       10.47        8.21      0.54 o 
   0   0   7     1231.81     1270.62     36.52 o 
   1   0   7        3.93        3.46      0.56 o 
   2   0   7      103.02      100.91      1.21 o 
   3   0   7       97.55       89.92      3.21 o 
   4   0   7      971.17     1012.80      7.30 o 
   5   0   7      161.83      156.44      3.73 o 
   6   0   7      102.40      111.43      1.57 o 
   7   0   7        0.35        0.96      0.80 o 
  -8   1   7       74.08       71.43      1.13 o 
  -7   1   7       67.54       64.52      3.12 o 
  -6   1   7      163.74      161.73      2.71 o 
  -5   1   7      826.31      803.19     28.89 o 
  -4   1   7      710.26      700.56     10.57 o 
  -3   1   7      200.39      177.36      7.14 o 
  -2   1   7      223.70      217.73      6.61 o 
  -1   1   7       77.67      104.34      3.85 o 
   0   1   7       15.93       16.89      0.63 o 
   1   1   7      308.02      303.34      3.71 o 
   2   1   7      288.64      287.91      6.71 o 
   3   1   7      234.64      226.14      6.58 o 
   4   1   7     1084.01     1087.63     10.78 o 
   5   1   7      541.81      511.28     30.69 o 
   6   1   7        0.74        1.81      0.90 o 
   7   1   7      127.95      117.07      3.81 o 
  -8   2   7        0.18       -0.06      0.74 o 
  -7   2   7       84.53       83.26      2.19 o 
  -6   2   7        0.09        0.76      0.62 o 
  -5   2   7       13.70       14.28      1.09 o 
  -4   2   7       85.00       85.00      1.91 o 
  -3   2   7       81.72       86.57      4.92 o 
  -2   2   7      131.87      147.55      3.82 o 
  -1   2   7       50.38       55.82      0.93 o 
   0   2   7        0.01        1.65      0.49 o 
   1   2   7       72.26       78.56      3.40 o 
   2   2   7      167.58      171.74      6.40 o 
   3   2   7      466.01      461.23      3.16 o 
   4   2   7        0.13        0.12      0.79 o 
   5   2   7       82.11       84.01      6.23 o 
   6   2   7      196.44      192.55      1.99 o 
   7   2   7       60.21       50.63      1.61 o 
  -8   3   7       55.25       53.10      3.13 o 
  -7   3   7        1.07        0.88      0.64 o 
  -6   3   7      122.98      116.27     11.20 o 
  -5   3   7        7.42        6.57      0.59 o 
  -4   3   7       79.22       82.10      3.55 o 
  -3   3   7       93.11       94.65      1.26 o 
  -2   3   7      268.02      259.43     11.08 o 
  -1   3   7       81.44       81.64      3.33 o 
   0   3   7      784.48      833.30     26.67 o 
   1   3   7      337.62      340.37      2.67 o 
   2   3   7     3382.04     3594.15    110.60 o 
   3   3   7       16.47       18.44      0.99 o 
   4   3   7      561.03      575.49     19.88 o 
   5   3   7       11.77        9.96      0.86 o 
   6   3   7      131.06      136.79      5.81 o 
  -8   4   7       51.83       59.71      4.30 o 
  -7   4   7       54.66       58.27      5.99 o 
  -6   4   7       17.26       19.38      1.60 o 
  -5   4   7        0.31        0.67      0.79 o 
  -4   4   7      273.27      281.56      6.71 o 
  -3   4   7       13.95       13.96      0.79 o 
  -2   4   7        0.01        0.37      0.68 o 
  -1   4   7        0.06       -0.24      0.62 o 
   0   4   7      314.84      338.20     10.73 o 
   1   4   7      183.62      183.98      3.53 o 
   2   4   7      141.81      144.05      3.72 o 
   3   4   7        7.78        9.21      0.71 o 
   4   4   7        0.09        1.66      0.69 o 
   5   4   7        9.59        6.40      1.59 o 
   6   4   7      104.77      103.55      8.14 o 
  -8   5   7        8.27        9.75      1.17 o 
  -7   5   7      107.98      109.64      7.72 o 
  -6   5   7        3.01        2.42      0.77 o 
  -5   5   7      211.31      206.81      6.11 o 
  -4   5   7        0.49        1.00      0.63 o 
  -3   5   7      594.81      633.49     12.34 o 
  -2   5   7      168.43      174.94      3.24 o 
  -1   5   7       45.36       46.17      1.21 o 
   0   5   7      174.30      183.62      5.87 o 
   1   5   7      362.63      365.24      5.20 o 
   2   5   7      101.85      108.56      1.52 o 
   3   5   7      293.73      294.88      2.65 o 
   4   5   7       43.32       36.88      1.63 o 
   5   5   7       76.34       69.37      2.27 o 
  -7   6   7       37.22       35.80      1.06 o 
  -6   6   7       24.06       22.39      1.35 o 
  -5   6   7       44.72       42.69      2.76 o 
  -4   6   7        0.70        0.94      1.39 o 
  -3   6   7       16.18       13.57      0.92 o 
  -2   6   7       12.69       20.93      0.90 o 
  -1   6   7      268.62      258.03      3.08 o 
   0   6   7        6.23        5.17      0.85 o 
   1   6   7       19.69       20.98      1.85 o 
   2   6   7        6.92        5.94      0.85 o 
   3   6   7       10.53       12.69      2.15 o 
   4   6   7        4.55        5.98      1.87 o 
  -7   7   7        4.07        4.16      0.65 o 
  -6   7   7        9.05        8.50      0.68 o 
  -5   7   7      139.17      153.75      1.61 o 
  -4   7   7       13.07       13.78      1.02 o 
  -3   7   7       24.02       20.47      1.92 o 
  -2   7   7       49.67       62.15      1.36 o 
  -1   7   7       98.27      101.09      1.87 o 
   0   7   7       33.61       31.51      1.19 o 
   1   7   7      237.50      227.42      4.77 o 
   2   7   7        8.23       10.65      1.12 o 
   3   7   7      203.17      203.62     12.14 o 
  -6   8   7       12.19       15.31      1.06 o 
  -5   8   7       15.94       14.37      0.96 o 
  -4   8   7       11.18       12.41      1.03 o 
  -3   8   7        2.84        2.72      0.80 o 
  -2   8   7        6.43        7.59      0.95 o 
  -1   8   7       39.75       42.73      1.27 o 
   0   8   7       17.53       19.90      1.77 o 
   1   8   7        8.39        8.04      1.53 o 
   2   8   7       13.71       12.87      1.22 o 
  -4   9   7       76.64       75.11      2.86 o 
  -3   9   7        9.53       11.74      0.90 o 
  -2   9   7       88.35       90.37      2.52 o 
  -1   9   7        0.81       -0.48      1.37 o 
   0   9   7        2.20        1.09      1.32 o 
  -1  -9   8       96.22       88.33      1.55 o 
   0  -9   8        0.94        1.42      0.85 o 
   1  -9   8      127.24      119.87      1.98 o 
   2  -9   8       41.23       42.48      1.03 o 
   3  -9   8       96.35       90.67      5.11 o 
  -3  -8   8       10.98        8.08      1.14 o 
  -2  -8   8      101.38      103.13      6.37 o 
  -1  -8   8       65.56       59.45      1.60 o 
   0  -8   8       79.48       91.08      1.55 o 
   1  -8   8        0.55        1.47      0.96 o 
   2  -8   8        0.26        1.67      0.76 o 
   3  -8   8       21.84       20.79      1.12 o 
   4  -8   8       14.96       13.43      0.76 o 
   5  -8   8        8.14        7.28      1.00 o 
  -4  -7   8      166.20      150.69     10.02 o 
  -3  -7   8        5.65        5.15      1.00 o 
  -2  -7   8      153.40      140.20      2.00 o 
  -1  -7   8       29.79       27.12      0.98 o 
   0  -7   8       25.09       25.65      1.52 o 
   1  -7   8        0.06        0.13      1.15 o 
   2  -7   8       35.99       34.95      1.04 o 
   3  -7   8      420.48      434.46     12.35 o 
   4  -7   8        9.02        9.47      0.64 o 
   5  -7   8       20.61       21.25      1.81 o 
   6  -7   8       14.57       15.83      0.91 o 
  -5  -6   8        5.76        9.59      0.79 o 
  -4  -6   8       51.92       54.22      2.93 o 
  -3  -6   8       37.97       45.93      1.51 o 
  -2  -6   8       31.75       35.53      2.58 o 
  -1  -6   8      112.25      114.40      1.51 o 
   0  -6   8       34.62       40.37      1.07 o 
   1  -6   8      281.68      301.59      2.44 o 
   2  -6   8       49.64       47.17      1.20 o 
   3  -6   8      369.94      385.80     12.67 o 
   4  -6   8       94.14       92.19      1.17 o 
   5  -6   8       25.68       25.39      1.41 o 
   6  -6   8      102.99      100.46      1.48 o 
  -6  -5   8       20.96       25.12      1.26 o 
  -5  -5   8       26.44       23.14      0.88 o 
  -4  -5   8       25.66       20.48      0.80 o 
  -3  -5   8        5.97        9.01      0.75 o 
  -2  -5   8      119.02      114.56      4.00 o 
  -1  -5   8        1.60        1.65      0.64 o 
   0  -5   8       37.63       39.29      1.56 o 
   1  -5   8     1020.80     1103.71     34.85 o 
   2  -5   8        6.12        6.17      0.77 o 
   3  -5   8       65.56       68.19      2.18 o 
   4  -5   8       89.04       93.61      3.05 o 
   5  -5   8        0.41        0.04      0.73 o 
   6  -5   8        1.41        2.01      0.66 o 
   7  -5   8       93.63       93.42      4.48 o 
  -6  -4   8      127.31      111.69      1.84 o 
  -5  -4   8       32.28       34.73      1.32 o 
  -4  -4   8       43.83       43.76      2.03 o 
  -3  -4   8      247.75      263.73     11.50 o 
  -2  -4   8      530.42      548.50     19.61 o 
  -1  -4   8      675.78      702.36     32.92 o 
   0  -4   8      157.79      161.57      2.75 o 
   1  -4   8      237.23      231.49      4.92 o 
   2  -4   8      272.54      272.70      5.63 o 
   3  -4   8      269.47      258.62      1.86 o 
   4  -4   8       48.79       51.06      0.85 o 
   5  -4   8      195.86      196.31      2.05 o 
   6  -4   8       22.07       22.83      0.82 o 
   7  -4   8      183.87      187.09      3.16 o 
  -7  -3   8        0.96        1.52      0.75 o 
  -6  -3   8        0.49        1.02      0.66 o 
  -5  -3   8       32.81       32.50      4.34 o 
  -4  -3   8       39.86       39.18      4.09 o 
  -3  -3   8       20.59       18.82      1.30 o 
  -2  -3   8        2.18        3.51      0.59 o 
  -1  -3   8     1009.63     1061.06     19.65 o 
   0  -3   8      230.01      231.84      4.19 o 
   1  -3   8        1.60        2.41      0.48 o 
   2  -3   8       13.74       13.53      0.57 o 
   3  -3   8       44.68       52.68      1.54 o 
   4  -3   8      315.59      317.51      3.13 o 
   5  -3   8        5.48        5.53      0.48 o 
   6  -3   8       26.48       28.25      0.81 o 
   7  -3   8       69.07       67.23      1.65 o 
  -7  -2   8       10.53        9.49      0.76 o 
  -6  -2   8       27.40       33.09      0.96 o 
  -5  -2   8       38.83       37.17      1.60 o 
  -4  -2   8      352.22      362.97     22.29 o 
  -3  -2   8      100.72      106.66      1.16 o 
  -2  -2   8       60.18       55.97      1.02 o 
  -1  -2   8        7.46        6.17      0.48 o 
   0  -2   8     1537.36     1609.11     40.32 o 
   1  -2   8        3.39        9.21      2.08 o 
   2  -2   8      489.10      503.53     13.68 o 
   3  -2   8       46.27       45.62      0.89 o 
   4  -2   8      882.69      891.93      9.51 o 
   5  -2   8       69.84       66.18      1.84 o 
   6  -2   8      639.82      636.45     10.13 o 
   7  -2   8      228.55      227.25      3.72 o 
  -7  -1   8       36.73       35.40      2.81 o 
  -6  -1   8      108.83      104.64      3.86 o 
  -5  -1   8       87.28       84.02      2.03 o 
  -4  -1   8       19.85       20.14      0.66 o 
  -3  -1   8      768.63      766.54     20.43 o 
  -2  -1   8       13.01       15.41      0.89 o 
  -1  -1   8       99.68       88.09      2.03 o 
   0  -1   8        8.35       10.73      0.54 o 
   1  -1   8       46.65       40.77      1.01 o 
   2  -1   8       64.81       63.04      1.59 o 
   3  -1   8       20.54       20.84      0.64 o 
   4  -1   8       57.59       62.97      1.50 o 
   5  -1   8      221.53      233.05      4.19 o 
   6  -1   8        4.93        4.52      0.63 o 
   7  -1   8       73.80       75.55      1.46 o 
  -8   0   8        2.07        3.11      0.90 o 
  -7   0   8      172.38      165.43      7.68 o 
  -6   0   8        2.68        2.19      0.84 o 
  -5   0   8        2.07        2.05      0.54 o 
  -4   0   8       63.29       67.03      2.79 o 
  -3   0   8      329.88      325.37      3.81 o 
  -2   0   8      204.93      191.68      1.44 o 
  -1   0   8      413.82      404.12      4.81 o 
   0   0   8       61.64       60.19      1.61 o 
   1   0   8      269.77      253.49      4.20 o 
   2   0   8      252.08      234.66      2.33 o 
   3   0   8       93.19       99.63      3.34 o 
   4   0   8      581.26      549.96     11.19 o 
   5   0   8       77.75       74.54      2.34 o 
   6   0   8      333.65      322.38     20.84 o 
   7   0   8      203.84      215.70      3.64 o 
  -8   1   8       78.20       81.93      4.28 o 
  -7   1   8        0.42        0.45      0.61 o 
  -6   1   8       21.77       23.44      1.98 o 
  -5   1   8        3.55        4.27      0.65 o 
  -4   1   8       45.12       50.91      1.03 o 
  -3   1   8      108.55      110.75      3.56 o 
  -2   1   8      191.68      187.85      3.26 o 
  -1   1   8       17.39       25.24      0.69 o 
   0   1   8      170.22      166.42      3.05 o 
   1   1   8       13.51       14.53      0.68 o 
   2   1   8      615.38      625.28     12.39 o 
   3   1   8      279.29      273.79     14.75 o 
   4   1   8       37.56       36.90      1.66 o 
   5   1   8        0.03        0.31      0.81 o 
   6   1   8      109.51      109.73      4.74 o 
   7   1   8       18.41       18.73      1.94 o 
  -8   2   8       37.12       38.81      1.93 o 
  -7   2   8       16.70       15.37      0.77 o 
  -6   2   8      214.72      211.92      2.43 o 
  -5   2   8       54.02       53.41      2.47 o 
  -4   2   8      145.66      143.05      3.64 o 
  -3   2   8      356.81      352.62      9.86 o 
  -2   2   8       35.67       39.09      1.00 o 
  -1   2   8      319.63      333.91      3.51 o 
   0   2   8        4.03        5.80      0.65 o 
   1   2   8       66.37       68.15      1.08 o 
   2   2   8       56.66       56.28      1.09 o 
   3   2   8        0.44        1.60      0.95 o 
   4   2   8       13.93       14.68      1.20 o 
   5   2   8      110.96      109.34      6.27 o 
   6   2   8       17.92       16.10      0.83 o 
  -8   3   8        9.42        6.58      0.61 o 
  -7   3   8       80.57       84.75      6.65 o 
  -6   3   8        7.91        9.58      0.70 o 
  -5   3   8      281.25      284.31      8.08 o 
  -4   3   8        2.69        3.73      1.38 o 
  -3   3   8      154.89      148.04      5.81 o 
  -2   3   8       12.83        9.87      0.74 o 
  -1   3   8      727.06      755.06     18.94 o 
   0   3   8      127.15      124.28      2.55 o 
   1   3   8       26.20       28.47      0.81 o 
   2   3   8      450.67      469.70     10.47 o 
   3   3   8       32.92       31.64      1.18 o 
   4   3   8      365.49      349.57     12.54 o 
   5   3   8       37.49       35.61      4.51 o 
   6   3   8       13.11       10.41      1.57 o 
  -7   4   8        0.24        0.35      0.84 o 
  -6   4   8        1.02        1.08      0.63 o 
  -5   4   8       25.87       22.38      1.88 o 
  -4   4   8       55.26       58.99      1.69 o 
  -3   4   8      171.02      173.06     11.74 o 
  -2   4   8       53.22       49.38      2.30 o 
  -1   4   8      108.53      106.98      1.79 o 
   0   4   8       24.02       25.16      1.51 o 
   1   4   8      292.58      298.33      6.01 o 
   2   4   8       70.65       79.06      3.31 o 
   3   4   8        6.39        7.82      0.89 o 
   4   4   8      136.07      141.33      2.72 o 
   5   4   8        4.87        3.55      1.17 o 
  -7   5   8       36.51       35.54      1.81 o 
  -6   5   8       18.30       19.16      0.84 o 
  -5   5   8       54.16       50.23      1.70 o 
  -4   5   8      152.57      165.71      4.04 o 
  -3   5   8       88.12       97.86      1.48 o 
  -2   5   8       20.74       29.14      1.07 o 
  -1   5   8       12.88       12.04      0.91 o 
   0   5   8      716.40      739.93     14.65 o 
   1   5   8      285.49      289.30      2.56 o 
   2   5   8        4.82        8.00      2.45 o 
   3   5   8      270.73      276.96      2.62 o 
   4   5   8       30.77       29.29      1.89 o 
  -7   6   8        0.39        0.55      1.19 o 
  -6   6   8       17.66       15.10      0.72 o 
  -5   6   8       95.57      104.37      5.46 o 
  -4   6   8        6.38        5.74      0.79 o 
  -3   6   8       24.10       28.43      4.62 o 
  -2   6   8       14.72       15.51      1.41 o 
  -1   6   8        0.72        1.03      0.89 o 
   0   6   8       24.94       28.05      1.12 o 
   1   6   8       57.14       56.48      2.54 o 
   2   6   8       35.65       36.17      1.63 o 
   3   6   8       22.63       27.34      0.96 o 
  -6   7   8       91.40      109.28      3.22 o 
  -5   7   8       44.26       51.00      2.07 o 
  -4   7   8       63.42       65.07      2.87 o 
  -3   7   8       17.33       21.38      0.95 o 
  -2   7   8      520.55      525.44     17.56 o 
  -1   7   8        3.52        3.30      0.89 o 
   0   7   8      179.67      175.93      7.70 o 
   1   7   8       25.65       29.76      2.23 o 
   2   7   8      313.56      321.06     11.53 o 
  -4   8   8       69.93       66.44      1.24 o 
  -3   8   8        0.33        1.71      0.97 o 
  -2   8   8        0.01       -0.22      0.98 o 
  -1   8   8       25.99       21.62      0.91 o 
   0   8   8        1.19        3.29      1.40 o 
   1   8   8       49.07       61.64      2.64 o 
  -1  -8   9       10.14       11.68      1.17 o 
   0  -8   9       83.05       90.54      6.56 o 
   1  -8   9        5.07        5.70      0.80 o 
   2  -8   9      234.02      229.39     12.02 o 
   3  -8   9      200.35      176.72      3.80 o 
   4  -8   9       72.94       74.07      1.95 o 
  -3  -7   9       26.22       20.48      1.05 o 
  -2  -7   9       69.27       66.16      2.09 o 
  -1  -7   9       36.12       43.54      1.27 o 
   0  -7   9      101.41      115.33      1.53 o 
   1  -7   9      345.05      332.22      3.33 o 
   2  -7   9      558.66      527.29     26.88 o 
   3  -7   9       95.54       98.39      1.21 o 
   4  -7   9       57.98       55.97      2.45 o 
   5  -7   9        1.30        2.86      0.64 o 
  -4  -6   9       16.74       18.57      0.96 o 
  -3  -6   9      166.29      166.18      4.80 o 
  -2  -6   9        6.82        8.64      1.63 o 
  -1  -6   9       91.04      102.02      1.46 o 
   0  -6   9        6.38        6.25      0.94 o 
   1  -6   9      336.01      332.51      2.58 o 
   2  -6   9      150.13      146.16      3.71 o 
   3  -6   9      106.21      117.78      2.00 o 
   4  -6   9       44.78       43.61      1.60 o 
   5  -6   9      101.38       99.45      1.21 o 
   6  -6   9       25.84       25.35      1.44 o 
  -5  -5   9       36.89       33.62      1.26 o 
  -4  -5   9        4.72        5.28      0.66 o 
  -3  -5   9      159.43      159.71      4.92 o 
  -2  -5   9       46.95       50.61      1.01 o 
  -1  -5   9        1.47        1.89      0.71 o 
   0  -5   9        0.17        0.91      0.61 o 
   1  -5   9        3.10        3.58      0.75 o 
   2  -5   9        0.03        0.86      0.74 o 
   3  -5   9       48.46       46.22      1.01 o 
   4  -5   9        3.06        2.70      0.55 o 
   5  -5   9       36.11       41.69      1.40 o 
   6  -5   9       14.15       15.69      0.85 o 
  -6  -4   9       74.37       77.29      1.20 o 
  -5  -4   9        0.71        1.26      0.78 o 
  -4  -4   9       98.08      113.80     12.39 o 
  -3  -4   9       42.66       41.70      0.92 o 
  -2  -4   9       45.12       49.77      3.52 o 
  -1  -4   9      277.60      287.63      6.59 o 
   0  -4   9        0.15        0.49      0.53 o 
   1  -4   9        0.07        0.01      0.48 o 
   2  -4   9      394.01      382.46      7.62 o 
   3  -4   9      192.32      182.03      5.25 o 
   4  -4   9      139.37      136.75      3.30 o 
   5  -4   9       21.48       20.72      1.28 o 
   6  -4   9      217.52      215.15      5.82 o 
  -6  -3   9       15.06       17.49      0.85 o 
  -5  -3   9       46.43       48.69      4.71 o 
  -4  -3   9       21.19       18.91      2.46 o 
  -3  -3   9      157.95      161.80      6.74 o 
  -2  -3   9      157.28      153.04      6.11 o 
  -1  -3   9       13.59       12.39      0.85 o 
   0  -3   9        1.60        1.78      0.48 o 
   1  -3   9       61.92       60.84      1.59 o 
   2  -3   9       52.54       50.84      1.30 o 
   3  -3   9       84.30       89.70      1.41 o 
   4  -3   9        6.46        6.93      0.53 o 
   5  -3   9        0.53        0.73      0.55 o 
   6  -3   9        2.59        2.22      0.72 o 
  -6  -2   9        0.02        1.05      0.74 o 
  -5  -2   9      189.57      196.53     13.19 o 
  -4  -2   9        0.01       -0.08      0.56 o 
  -3  -2   9       40.53       45.05      1.61 o 
  -2  -2   9       30.12       31.79      1.39 o 
  -1  -2   9      556.28      554.32     19.02 o 
   0  -2   9       23.53       19.48      0.74 o 
   1  -2   9      130.91      134.27      3.93 o 
   2  -2   9      125.10      129.99      2.02 o 
   3  -2   9      763.50      752.40      8.25 o 
   4  -2   9      229.28      219.28      2.26 o 
   5  -2   9        1.43        1.76      0.53 o 
   6  -2   9      217.58      207.51      7.50 o 
  -7  -1   9       29.83       28.36      4.52 o 
  -6  -1   9       99.34       98.40      4.36 o 
  -5  -1   9       53.36       60.93      1.37 o 
  -4  -1   9      186.79      196.56      6.90 o 
  -3  -1   9        2.29        2.04      0.68 o 
  -2  -1   9       67.62       64.93      1.36 o 
  -1  -1   9      411.27      399.88      2.25 o 
   0  -1   9       77.61       75.72      1.57 o 
   1  -1   9       56.03       50.20      2.19 o 
   2  -1   9       43.94       40.18      1.06 o 
   3  -1   9       90.58       80.89      3.46 o 
   4  -1   9       25.85       25.74      0.80 o 
   5  -1   9      180.82      186.28      3.08 o 
   6  -1   9        4.94        3.28      0.81 o 
  -7   0   9        8.18        9.28      0.74 o 
  -6   0   9      107.83      103.74      2.61 o 
  -5   0   9        5.60        5.78      0.61 o 
  -4   0   9       97.93      100.14      3.71 o 
  -3   0   9      203.02      205.17      6.19 o 
  -2   0   9      188.91      214.45      3.53 o 
  -1   0   9      688.98      659.98      5.56 o 
   0   0   9      203.39      209.01      5.14 o 
   1   0   9      916.25      903.62     28.96 o 
   2   0   9        1.35        1.30      0.67 o 
   3   0   9      375.10      356.33      6.26 o 
   4   0   9       32.34       32.63      1.02 o 
   5   0   9      157.33      156.80      4.02 o 
   6   0   9       41.43       41.01      1.69 o 
  -7   1   9        0.01       -0.16      0.63 o 
  -6   1   9       46.19       44.90      1.87 o 
  -5   1   9      155.48      147.09      7.74 o 
  -4   1   9      129.33      132.63      1.92 o 
  -3   1   9       51.38       46.11      0.88 o 
  -2   1   9       10.92        9.35      1.06 o 
  -1   1   9      127.56      115.64      1.19 o 
   0   1   9      117.57       99.15      2.41 o 
   1   1   9       26.26       27.06      1.55 o 
   2   1   9      168.89      170.30      3.46 o 
   3   1   9      373.98      352.97      9.72 o 
   4   1   9        0.51        1.20      0.65 o 
   5   1   9       14.90       15.09      0.98 o 
   6   1   9      130.88      123.29      7.50 o 
  -7   2   9       14.81       16.42      0.92 o 
  -6   2   9       67.77       65.43      2.12 o 
  -5   2   9        5.39        6.51      1.62 o 
  -4   2   9      730.77      751.58     19.93 o 
  -3   2   9        0.15        0.14      0.57 o 
  -2   2   9      260.95      294.38     11.30 o 
  -1   2   9      146.54      146.94      3.62 o 
   0   2   9      181.56      195.83      3.10 o 
   1   2   9       47.55       55.35      1.04 o 
   2   2   9      225.48      223.28      2.96 o 
   3   2   9       58.79       58.24      1.25 o 
   4   2   9      130.71      120.90      1.64 o 
   5   2   9        0.04        3.19      2.24 o 
  -7   3   9       10.90       12.64      2.44 o 
  -6   3   9        7.76        7.22      0.84 o 
  -5   3   9        4.32        4.48      0.96 o 
  -4   3   9        2.36        3.54      0.66 o 
  -3   3   9       89.73       86.93      1.29 o 
  -2   3   9        0.32        2.87      0.81 o 
  -1   3   9        2.34        2.63      0.57 o 
   0   3   9       83.30       86.19      3.20 o 
   1   3   9        0.84        1.21      0.68 o 
   2   3   9        7.96        9.65      1.80 o 
   3   3   9       96.54       99.29      2.10 o 
   4   3   9        4.54        5.05      0.65 o 
   5   3   9      143.72      145.02      7.06 o 
  -7   4   9       18.68       19.60      0.86 o 
  -6   4   9       47.48       44.15      3.85 o 
  -5   4   9       19.09       19.42      0.77 o 
  -4   4   9        7.95       10.09      1.31 o 
  -3   4   9        0.48        1.48      0.61 o 
  -2   4   9       15.23       12.59      1.23 o 
  -1   4   9       22.02       29.73      0.87 o 
   0   4   9      302.19      306.47     13.60 o 
   1   4   9        2.56        3.10      0.62 o 
   2   4   9       69.00       68.06      1.21 o 
   3   4   9      175.15      163.89      7.82 o 
   4   4   9      262.20      251.47      9.01 o 
  -6   5   9       45.96       51.97      2.96 o 
  -5   5   9        5.86        9.21      0.95 o 
  -4   5   9        4.33        5.79      0.97 o 
  -3   5   9       28.45       36.26      3.25 o 
  -2   5   9      404.45      415.14     16.26 o 
  -1   5   9       32.74       28.58      2.37 o 
   0   5   9       86.87       90.25      3.04 o 
   1   5   9       50.04       45.31      1.44 o 
   2   5   9      366.21      379.69     13.11 o 
   3   5   9       18.31       20.74      1.13 o 
  -6   6   9        9.38       10.86      1.38 o 
  -5   6   9        1.10        1.47      0.94 o 
  -4   6   9       15.84       15.27      1.00 o 
  -3   6   9       23.20       22.43      0.97 o 
  -2   6   9       43.13       46.89      1.18 o 
  -1   6   9        2.38        2.38      0.86 o 
   0   6   9       37.70       37.78      1.36 o 
   1   6   9       24.26       21.59      0.98 o 
   2   6   9        0.08       -1.02      1.02 o 
  -4   7   9       41.09       43.83      1.72 o 
  -3   7   9       75.85       72.18      1.67 o 
  -2   7   9       17.61       15.76      1.11 o 
  -1   7   9      258.18      256.82      5.04 o 
   0   7   9      238.12      254.35      8.04 o 
   1   7   9      102.83      103.71      1.86 o 
  -2  -7  10       85.33       79.45      2.29 o 
  -1  -7  10      222.80      225.20      5.31 o 
   0  -7  10       54.10       50.93      1.31 o 
   1  -7  10      203.48      199.34      8.01 o 
   2  -7  10       63.34       51.22      4.97 o 
   3  -7  10        0.05       -0.02      0.82 o 
  -3  -6  10        1.28        1.82      0.63 o 
  -2  -6  10       49.60       64.82      5.56 o 
  -1  -6  10      174.14      177.63      6.72 o 
   0  -6  10        3.30        1.81      0.78 o 
   1  -6  10      307.97      290.90      2.35 o 
   2  -6  10        0.75       -0.05      0.78 o 
   3  -6  10       64.00       65.39      1.50 o 
   4  -6  10        6.00        6.97      0.81 o 
  -4  -5  10       16.77       15.16      1.27 o 
  -3  -5  10       32.02       27.27      2.29 o 
  -2  -5  10       13.45       13.64      0.70 o 
  -1  -5  10       95.11      105.95      4.19 o 
   0  -5  10      253.16      251.72      7.00 o 
   1  -5  10      172.63      180.12      5.50 o 
   2  -5  10        5.69        6.39      0.81 o 
   3  -5  10       20.26       20.17      0.77 o 
   4  -5  10        0.08        2.04      0.83 o 
   5  -5  10      457.09      437.47     16.12 o 
  -5  -4  10       77.40       76.26      1.12 o 
  -4  -4  10      150.95      168.12     23.73 o 
  -3  -4  10        1.43        2.47      0.91 o 
  -2  -4  10       17.41       19.28      0.96 o 
  -1  -4  10       27.96       26.71      0.92 o 
   0  -4  10        2.60        3.06      0.45 o 
   1  -4  10        1.11        0.92      0.58 o 
   2  -4  10       32.69       33.69      0.77 o 
   3  -4  10      196.31      195.08      3.23 o 
   4  -4  10       41.10       45.13      0.82 o 
   5  -4  10        0.31        5.01      2.41 o 
  -5  -3  10       19.85       25.27      2.16 o 
  -4  -3  10        8.21        9.05      0.63 o 
  -3  -3  10        0.00        0.53      0.63 o 
  -2  -3  10      253.62      263.16      1.86 o 
  -1  -3  10       33.50       35.04      0.80 o 
   0  -3  10        1.45        1.62      0.51 o 
   1  -3  10        5.33        6.27      0.56 o 
   2  -3  10      114.95      122.12      1.82 o 
   3  -3  10       81.29       75.92      1.78 o 
   4  -3  10        9.01       14.05      0.83 o 
   5  -3  10        1.29        1.38      0.58 o 
   6  -3  10      174.48      173.72      2.70 o 
  -6  -2  10       47.45       46.53      6.57 o 
  -5  -2  10       12.32       14.01      0.83 o 
  -4  -2  10      101.39       95.29      1.71 o 
  -3  -2  10      149.16      149.57      1.89 o 
  -2  -2  10       40.54       44.69      3.57 o 
  -1  -2  10        7.70        7.26      0.58 o 
   0  -2  10      142.97      146.64      2.25 o 
   1  -2  10      849.91      835.27     26.42 o 
   2  -2  10        5.14        4.14      0.50 o 
   3  -2  10      150.70      151.97      4.70 o 
   4  -2  10        2.45        2.06      0.58 o 
   5  -2  10      179.39      177.54      3.78 o 
   6  -2  10        4.64        5.04      0.67 o 
  -6  -1  10        0.72        0.57      0.63 o 
  -5  -1  10        0.48        1.04      0.64 o 
  -4  -1  10       17.72       17.41      1.43 o 
  -3  -1  10      166.05      177.51      1.65 o 
  -2  -1  10        0.60        0.04      0.57 o 
  -1  -1  10        6.74        4.52      0.61 o 
   0  -1  10       25.69       30.49      0.84 o 
   1  -1  10        8.02       10.00      0.65 o 
   2  -1  10        6.51        3.13      0.59 o 
   3  -1  10       62.59       61.75      1.05 o 
   4  -1  10       33.83       34.16      0.89 o 
   5  -1  10       73.22       63.71      4.16 o 
  -6   0  10      111.88      114.96      5.89 o 
  -5   0  10       76.89       79.23      3.59 o 
  -4   0  10      455.20      453.62     19.03 o 
  -3   0  10      397.54      396.24      5.28 o 
  -2   0  10      517.98      511.62     20.35 o 
  -1   0  10       58.14       49.78      0.89 o 
   0   0  10       38.41       42.65      1.38 o 
   1   0  10        1.23        1.74      0.77 o 
   2   0  10      518.08      512.98     17.82 o 
   3   0  10       17.56       15.12      0.82 o 
   4   0  10      233.13      219.02      6.96 o 
   5   0  10       10.20        9.90      1.60 o 
  -6   1  10        0.15        0.98      0.66 o 
  -5   1  10        1.69        1.31      0.71 o 
  -4   1  10        7.12        8.20      0.86 o 
  -3   1  10       75.75       71.83      3.91 o 
  -2   1  10       12.99       10.36      0.71 o 
  -1   1  10        0.89        1.72      0.56 o 
   0   1  10       49.11       44.78      0.94 o 
   1   1  10        6.09        9.78      0.72 o 
   2   1  10      222.57      232.50      1.90 o 
   3   1  10      116.97      115.80      1.96 o 
   4   1  10       28.96       27.81      1.13 o 
   5   1  10       10.23        9.17      1.04 o 
  -6   2  10        0.29        0.93      0.60 o 
  -5   2  10      319.09      312.46      3.60 o 
  -4   2  10       32.06       32.65      1.12 o 
  -3   2  10       76.10       83.66      2.44 o 
  -2   2  10        8.52        6.65      0.68 o 
  -1   2  10      156.38      167.58      7.95 o 
   0   2  10      267.08      277.22      7.47 o 
   1   2  10       23.56       22.94      0.78 o 
   2   2  10      857.23      817.24     13.36 o 
   3   2  10      321.31      320.92      2.70 o 
   4   2  10      104.91       99.22      2.98 o 
   5   2  10       52.23       44.75      1.65 o 
  -6   3  10       43.31       40.59      2.09 o 
  -5   3  10        4.95        4.52      0.67 o 
  -4   3  10        0.40        1.67      0.67 o 
  -3   3  10        4.32        5.25      0.76 o 
  -2   3  10       22.25       24.18      0.83 o 
  -1   3  10       10.71       11.29      0.69 o 
   0   3  10        0.65        0.47      0.58 o 
   1   3  10        2.55        3.45      0.72 o 
   2   3  10        0.26        0.49      0.59 o 
   3   3  10       36.06       33.37      2.03 o 
   4   3  10       67.48       63.82      3.08 o 
  -6   4  10       18.63       16.97      0.79 o 
  -5   4  10       76.96       84.16      1.96 o 
  -4   4  10       62.61       65.50      1.09 o 
  -3   4  10      293.51      314.22      6.68 o 
  -2   4  10        0.07        1.32      0.73 o 
  -1   4  10      171.70      175.22      4.61 o 
   0   4  10        0.92        1.45      0.71 o 
   1   4  10      236.81      251.36      9.33 o 
   2   4  10       14.48       14.87      0.86 o 
   3   4  10      113.26      107.13      5.95 o 
  -5   5  10        6.74        4.77      0.77 o 
  -4   5  10        0.25        1.19      0.92 o 
  -3   5  10      100.73       98.65      7.21 o 
  -2   5  10       28.96       27.52      2.00 o 
  -1   5  10       13.14       16.18      0.83 o 
   0   5  10       19.86       19.63      0.93 o 
   1   5  10      215.12      214.34      6.38 o 
   2   5  10       27.45       27.12      1.04 o 
  -4   6  10       18.90       18.15      1.11 o 
  -3   6  10        2.03        3.97      0.97 o 
  -2   6  10       98.57      105.80      4.92 o 
  -1   6  10       32.26       32.00      1.28 o 
   0   6  10       10.33        8.24      0.78 o 
   1   6  10        0.48        1.03      0.96 o 
  -1  -6  11        7.17       10.48      2.70 o 
   0  -6  11       47.53       55.72      1.49 o 
   1  -6  11        0.45        1.59      0.83 o 
   2  -6  11        2.97        1.81      1.02 o 
   3  -6  11        0.27       -0.48      0.73 o 
  -3  -5  11       10.72       11.67      0.73 o 
  -2  -5  11      247.11      228.71     19.35 o 
  -1  -5  11        6.00        6.84      0.75 o 
   0  -5  11      218.24      215.30     10.28 o 
   1  -5  11       21.58       21.97      0.84 o 
   2  -5  11      179.19      180.63      3.23 o 
   3  -5  11       14.47       12.58      0.72 o 
   4  -5  11      108.92      101.49      1.20 o 
  -4  -4  11       18.03       17.54      2.60 o 
  -3  -4  11       54.01       56.43      1.46 o 
  -2  -4  11       12.20       13.21      1.12 o 
  -1  -4  11       44.57       47.22      1.01 o 
   0  -4  11       32.16       32.71      0.87 o 
   1  -4  11       74.72       70.13      1.03 o 
   2  -4  11        0.95        1.45      0.58 o 
   3  -4  11       64.36       60.56      0.92 o 
   4  -4  11      195.08      184.36      5.20 o 
  -4  -3  11       14.24       14.93      0.76 o 
  -3  -3  11       14.13       15.94      1.54 o 
  -2  -3  11       30.29       32.04      2.12 o 
  -1  -3  11       32.58       35.16      1.08 o 
   0  -3  11      299.60      286.55      7.81 o 
   1  -3  11       95.78      101.01      1.64 o 
   2  -3  11        8.02       10.72      0.61 o 
   3  -3  11       56.63       60.78      0.97 o 
   4  -3  11       71.93       65.72      1.39 o 
  -5  -2  11        1.45        2.25      0.80 o 
  -4  -2  11       76.16       75.21      2.60 o 
  -3  -2  11        0.06        0.34      0.80 o 
  -2  -2  11       21.06       17.87      0.86 o 
  -1  -2  11        3.63        4.09      0.62 o 
   0  -2  11       34.82       38.73      3.46 o 
   1  -2  11       53.55       45.14      0.85 o 
   2  -2  11        1.45        2.66      0.67 o 
   3  -2  11        0.90        2.08      0.73 o 
   4  -2  11       46.76       44.27      2.07 o 
  -5  -1  11        7.75       10.82      0.85 o 
  -4  -1  11       11.54        9.99      0.67 o 
  -3  -1  11      228.81      235.75      5.96 o 
  -2  -1  11        3.32        4.13      0.66 o 
  -1  -1  11        0.47        0.90      0.74 o 
   0  -1  11      139.20      125.33      5.81 o 
   1  -1  11      166.57      162.07      5.96 o 
   2  -1  11       62.86       63.34      1.73 o 
   3  -1  11        9.83        6.02      0.69 o 
   4  -1  11        2.05        2.87      0.72 o 
  -5   0  11      170.75      169.86      5.54 o 
  -4   0  11       66.17       70.35      2.11 o 
  -3   0  11        6.83        8.59      0.89 o 
  -2   0  11       20.45       20.95      1.34 o 
  -1   0  11      191.52      184.35      7.09 o 
   0   0  11       34.10       40.76      0.90 o 
   1   0  11       82.33       77.93      2.59 o 
   2   0  11      253.70      255.80      8.75 o 
   3   0  11      138.75      131.49      1.93 o 
   4   0  11      102.10       87.52      2.90 o 
  -5   1  11       40.47       42.68      2.63 o 
  -4   1  11      130.45      128.31      3.93 o 
  -3   1  11        1.24        1.62      0.63 o 
  -2   1  11       77.12       74.23      3.09 o 
  -1   1  11       11.85       11.11      0.78 o 
   0   1  11        0.47        1.72      0.62 o 
   1   1  11        6.72        4.84      0.66 o 
   2   1  11       41.96       44.16      1.02 o 
   3   1  11      143.76      138.37      3.93 o 
   4   1  11       48.29       42.35      2.69 o 
  -5   2  11       41.05       46.02      1.00 o 
  -4   2  11      138.71      139.15      1.34 o 
  -3   2  11      388.16      388.14      6.69 o 
  -2   2  11        7.32        5.60      0.73 o 
  -1   2  11      501.28      501.22      7.15 o 
   0   2  11      116.92      121.37      2.33 o 
   1   2  11      456.89      452.38     12.65 o 
   2   2  11      120.33      131.96      2.59 o 
   3   2  11       70.30       64.89      3.14 o 
  -5   3  11        2.51        3.61      0.79 o 
  -4   3  11        4.78        3.91      0.78 o 
  -3   3  11       41.01       37.92      0.88 o 
  -2   3  11       18.31       13.59      0.83 o 
  -1   3  11       29.24       27.48      0.90 o 
   0   3  11        3.84        5.39      0.77 o 
   1   3  11        9.08        9.56      0.76 o 
   2   3  11       15.36       15.85      0.87 o 
   3   3  11        0.06        0.76      0.82 o 
  -4   4  11       81.84       76.26      2.10 o 
  -3   4  11       18.02       16.02      0.85 o 
  -2   4  11      244.83      257.36      4.92 o 
  -1   4  11       53.54       52.78      1.54 o 
   0   4  11      305.06      303.82      4.29 o 
   1   4  11       92.83       94.81      1.54 o 
   2   4  11      178.57      170.05      3.65 o 
  -3   5  11        1.44        1.21      0.82 o 
  -2   5  11       15.92       17.04      0.92 o 
  -1   5  11       52.23       49.49      2.53 o 
   0   5  11       83.79       87.60      2.05 o 
   0  -5  12      120.96      124.08      5.90 o 
   1  -5  12       43.73       41.65      2.85 o 
  -2  -4  12        0.89       -0.03      1.32 o 
  -1  -4  12       28.93       27.44      1.28 o 
   0  -4  12        0.05        0.64      0.62 o 
   1  -4  12        1.26        1.62      0.62 o 
   2  -4  12        9.65        7.57      0.72 o 
  -3  -3  12      402.04      394.67     17.76 o 
  -2  -3  12       37.24       36.13      2.25 o 
  -1  -3  12      287.82      271.04      6.66 o 
   0  -3  12       52.25       48.67      2.60 o 
   1  -3  12       50.15       49.08      1.37 o 
   2  -3  12       15.87       16.79      0.82 o 
   3  -3  12      229.18      206.54      3.52 o 
  -3  -2  12       19.41       18.78      1.29 o 
  -2  -2  12       51.46       47.04      1.43 o 
  -1  -2  12        3.92        5.83      0.80 o 
   0  -2  12       41.66       41.88      2.08 o 
   1  -2  12       65.36       60.09      1.45 o 
   2  -2  12       28.77       32.15      1.71 o 
   3  -2  12        0.47        0.73      0.80 o 
  -4  -1  12        7.10        9.21      0.86 o 
  -3  -1  12      119.92      122.95      5.42 o 
  -2  -1  12       64.27       65.64      3.16 o 
  -1  -1  12       18.76       18.44      0.86 o 
   0  -1  12      134.68      123.95      8.85 o 
   1  -1  12       54.19       44.97      1.60 o 
   2  -1  12       21.11       23.10      0.97 o 
   3  -1  12      323.62      297.64     10.65 o 
  -4   0  12        3.89        4.61      0.75 o 
  -3   0  12       88.99       96.92      1.99 o 
  -2   0  12       33.90       31.80      1.42 o 
  -1   0  12      333.40      307.24      8.99 o 
   0   0  12        0.24        0.58      0.66 o 
   1   0  12      117.02      106.82      3.46 o 
   2   0  12      210.87      189.72      4.34 o 
   3   0  12        8.13        9.44      0.91 o 
  -4   1  12       44.67       49.15      2.69 o 
  -3   1  12        5.01        5.26      0.80 o 
  -2   1  12       36.67       35.80      1.17 o 
  -1   1  12       21.94       26.04      0.92 o 
   0   1  12       34.74       31.86      1.66 o 
   1   1  12        0.35        1.37      0.86 o 
   2   1  12       45.56       50.26      1.02 o 
  -3   2  12        6.62        5.22      0.69 o 
  -2   2  12       63.44       60.82      1.05 o 
  -1   2  12        3.41        5.64      0.83 o 
   0   2  12      259.88      248.60      8.71 o 
   1   2  12       57.42       56.95      2.40 o 
   2   2  12       78.24       80.58      1.73 o 
  -3   3  12       18.71       23.71      0.85 o 
  -2   3  12        0.38        1.07      0.79 o 
  -1   3  12       15.18       10.46      0.86 o 
   0   3  12        1.94        3.44      0.79 o 
   1   3  12       16.89       15.00      0.83 o 
                                                 
